# Supplementary material for: Bis[2-(butyl­imino­meth­yl)-4-chloro­phenolato]iron(II)
Source: Acta Crystallogr Sect E Struct Rep Online. 2008 May 24;64(Pt 6):m837. doi: 10.1107/S1600536808015080 (PMC2961439; doi:10.1107/S1600536808015080)
Supplement: Supplementary file 1 [file e-64-0m837-sup1.cif]

##############################################################################
###                                                                        ###
###        Electronic paper (Acta Crystallographica Section E)             ###
###                                                                        ###
##############################################################################
#                                                                            #
# This CIF contains the data in a paper accepted for publication in Acta     #
# Crystallographica Section E. It conforms to the requirements of Notes      #
# for Authors for Section E, and has been peer reviewed under the auspices   #
# of the IUCr Commission on Journals.                                        #
#                                                                            #
# Full details of the Crystallographic Information File format               #
# are given in the paper "The Crystallographic Information File (CIF):       #
# a New Standard Archive File for Crystallography" by S. R. Hall, F. H.      #
# Allen and I. D. Brown [Acta Cryst. (1991), A47, 655-685].                  #
#                                                                            #
# The current version of the core CIF dictionary is obtainable from          #
# ftp://ftp.iucr.org/pub/cif_core.dic. The current version number is 2.4.    #
#                                                                            #
# Software is freely available for graphical display of the structure(s) in  #
# this CIF.  For information consult the CIF home page http://www.iucr.org/  #
# cif/home.html                                                              #
#                                                                            #
# This file may be used for bona fide research purposes within the           #
# scientific community so long as proper attribution is given to the journal # 
# article from which it was obtained.                                        #
#                                                                            #
##############################################################################
                                             
data_global
_audit_creation_method     'form.cif (version 2.0)'
_journal_data_validation_number     ?
_journal_date_recd_electronic     2008-05-18
_journal_date_accepted     2008-05-19
_journal_name_full     'Acta Crystallographica, Section E'
_journal_year     2008
_journal_volume     64
_journal_issue      6
_journal_page_first     m837
_journal_page_last     m837
_journal_paper_category     QM
_journal_coeditor_code     SJ2502
_publ_contact_author_name     'Qing-Fu Zeng'
_publ_contact_author_address
;
Engineering Research Center for Clean Production of Textile Printing
Ministry of Education
Wuhan University of Science & Engineering
Wuhan 430073
People's Republic of China
;
_publ_contact_author_email     qingfu_zeng@163.com
_publ_contact_author_fax     ?
_publ_contact_author_phone     ?
_publ_section_title
;
Bis[2-(butyliminomethyl)-4-chlorophenolato]iron(II)
;
loop_
    _publ_author_name
    _publ_author_address
    'Dong-Sheng Xia'
;
Engineering Research Center for Clean Production of Textile Printing
Ministry of Education
Wuhan University of Science & Engineering
Wuhan 430073
People's Republic of China
;
    'Wu Chen'
;
Engineering Research Center for Clean Production of Textile Printing
Ministry of Education
Wuhan University of Science & Engineering
Wuhan 430073
People's Republic of China
;
    'Li-Li Jiang'
;
Engineering Research Center for Clean Production of Textile Printing
Ministry of Education
Wuhan University of Science & Engineering
Wuhan 430073
People's Republic of China
;
    'Qing-Fu Zeng'
;
Engineering Research Center for Clean Production of Textile Printing
Ministry of Education
Wuhan University of Science & Engineering
Wuhan 430073
People's Republic of China
;
data_I
_audit_creation_method     SHELXL-97
_chemical_name_systematic
;
Bis[2-(butyliminomethyl)-4-chlorophenolato]iron(II)
;
_chemical_name_common     ?
_chemical_formula_moiety     'C22 H26 Cl2 Fe N2 O2'
_chemical_formula_sum     'C22 H26 Cl2 Fe N2 O2'
_chemical_formula_iupac     '[Fe (C11 H13 Cl1 N1 O1)2]'
_chemical_formula_weight     477.20
_chemical_melting_point     ?
_symmetry_cell_setting     Triclinic
_symmetry_space_group_name_H-M     'P -1'
_symmetry_space_group_name_Hall     '-P 1'
loop_
    _symmetry_equiv_pos_as_xyz
    'x, y, z'
    '-x, -y, -z'
_cell_length_a     10.059(2)
_cell_length_b     10.100(2)
_cell_length_c     11.569(3)
_cell_angle_alpha     97.093(3)
_cell_angle_beta     90.800(2)
_cell_angle_gamma     105.755(3)
_cell_volume     1121.2(4)
_cell_formula_units_Z     2
_cell_measurement_reflns_used     2122
_cell_measurement_theta_min     2.3
_cell_measurement_theta_max     24.5
_cell_measurement_temperature     298(2)
_exptl_crystal_description     block
_exptl_crystal_colour     brown
_exptl_crystal_size_max     0.32
_exptl_crystal_size_mid     0.32
_exptl_crystal_size_min     0.28
_exptl_crystal_density_diffrn     1.414
_exptl_crystal_density_meas     ?
_exptl_crystal_density_method     'not measured'
_exptl_crystal_F_000     496
_exptl_absorpt_coefficient_mu     0.931
_exptl_absorpt_correction_type     multi-scan
_exptl_absorpt_process_details     '(SADABS; Sheldrick, 1996)'
_exptl_absorpt_correction_T_min     0.7549
_exptl_absorpt_correction_T_max     0.7805
_exptl_special_details
;
;
_diffrn_ambient_temperature     298(2)
_diffrn_radiation_type     MoK\a
_diffrn_radiation_wavelength     0.71073
_diffrn_radiation_source     'fine-focus sealed tube'
_diffrn_radiation_monochromator     graphite
_diffrn_measurement_device_type     'Bruker SMART CCD area-detector'
_diffrn_measurement_method     \w
_diffrn_detector_area_resol_mean     ?
_diffrn_reflns_number     4427
_diffrn_reflns_av_R_equivalents     0.0226
_diffrn_reflns_av_sigmaI/netI     0.0504
_diffrn_reflns_theta_min     1.78
_diffrn_reflns_theta_max     25.50
_diffrn_reflns_theta_full     25.50
_diffrn_measured_fraction_theta_max     0.999
_diffrn_measured_fraction_theta_full     0.999
_diffrn_reflns_limit_h_min     0
_diffrn_reflns_limit_h_max     12
_diffrn_reflns_limit_k_min     -12
_diffrn_reflns_limit_k_max     11
_diffrn_reflns_limit_l_min     -14
_diffrn_reflns_limit_l_max     14
_diffrn_standards_number     0
_diffrn_standards_interval_count     ?
_diffrn_standards_interval_time     ?
_diffrn_standards_decay_%     ?
_refine_special_details
;
Refinement of <i>F</i>^2^ against ALL reflections. The weighted <i>R</i>-factor
<i>wR</i> and goodness of fit <i>S</i> are based on <i>F</i>^2^, conventional
<i>R</i>-factors <i>R</i> are based on <i>F</i>, with <i>F</i> set to zero for
negative <i>F</i>^2^. The threshold expression of <i>F</i>^2^ >
\s(<i>F</i>^2^) is used only for calculating <i>R</i>-factors(gt) <i>etc</i>.
and is not relevant to the choice of reflections for refinement.
<i>R</i>-factors based on <i>F</i>^2^ are statistically about twice as large
as those based on <i>F</i>, and <i>R</i>- factors based on ALL data will be
even larger.
;
_reflns_number_total     4174
_reflns_number_gt     3009
_reflns_threshold_expression     I>2\s(I)
_refine_ls_structure_factor_coef     Fsqd
_refine_ls_matrix_type     full
_refine_ls_R_factor_all     0.0969
_refine_ls_R_factor_gt     0.0649
_refine_ls_wR_factor_gt     0.1735
_refine_ls_wR_factor_ref     0.2009
_refine_ls_goodness_of_fit_ref     1.062
_refine_ls_restrained_S_all     1.062
_refine_ls_number_reflns     4174
_refine_ls_number_parameters     265
_refine_ls_number_restraints     0
_refine_ls_hydrogen_treatment     constr
_refine_ls_weighting_scheme     calc
_refine_ls_weighting_details
         'calc w=1/[\s^2^(Fo^2^)+(0.1206P)^2^+0.3449P] where P=(Fo^2^+2Fc^2^)/3'
_atom_sites_solution_hydrogens     geom
_atom_sites_solution_primary     direct
_atom_sites_solution_secondary     difmap
_refine_ls_shift/su_max     ?
_refine_ls_shift/su_max_lt     0.001
_refine_ls_shift/su_mean     0.000
_refine_diff_density_max     0.907
_refine_diff_density_min     -0.798
_refine_ls_extinction_method     'SHELXL97 (Sheldrick, 2008)'
_refine_ls_extinction_coef     0.027(4)
_refine_ls_extinction_expression
                                  'Fc^*^=kFc[1+0.001xFc^2^\l^3^/sin(2\q)]^-1/4^'
loop_
    _atom_type_symbol
    _atom_type_description
    _atom_type_scat_dispersion_real
    _atom_type_scat_dispersion_imag
    _atom_type_scat_source
    'C' 'C' 0.0033 0.0016
                         'International Tables Vol C Tables 4.2.6.8 and 6.1.1.4'
    'H' 'H' 0.0000 0.0000
                         'International Tables Vol C Tables 4.2.6.8 and 6.1.1.4'
    'N' 'N' 0.0061 0.0033
                         'International Tables Vol C Tables 4.2.6.8 and 6.1.1.4'
    'O' 'O' 0.0106 0.0060
                         'International Tables Vol C Tables 4.2.6.8 and 6.1.1.4'
    'Cl' 'Cl' 0.1484 0.1585
                         'International Tables Vol C Tables 4.2.6.8 and 6.1.1.4'
    'Fe' 'Fe' 0.3463 0.8444
                         'International Tables Vol C Tables 4.2.6.8 and 6.1.1.4'
_computing_data_collection     'SMART (Bruker, 1998)'
_computing_cell_refinement     'SAINT (Bruker, 1998)'
_computing_data_reduction     'SAINT (Bruker, 1998)'
_computing_structure_solution     'SHELXS97 (Sheldrick, 2008)'
_computing_structure_refinement     'SHELXL97 (Sheldrick, 2008)'
_computing_molecular_graphics     'SHELXTL (Sheldrick, 2008)'
_computing_publication_material     'SHELXTL (Sheldrick, 2008)'
loop_
    _atom_site_type_symbol
    _atom_site_label
    _atom_site_fract_x
    _atom_site_fract_y
    _atom_site_fract_z
    _atom_site_U_iso_or_equiv
    _atom_site_adp_type
    _atom_site_calc_flag
    _atom_site_refinement_flags
    _atom_site_occupancy
    _atom_site_disorder_assembly
    _atom_site_disorder_group
    Fe Fe1 0.88207(6) 0.05266(6) 0.59267(5) 0.0378(3) Uani d . 1 . .
    Cl Cl1 1.28816(16) 0.67927(15) 0.38259(15) 0.0708(5) Uani d . 1 . .
    Cl Cl2 0.43021(19) -0.54688(18) 0.80626(17) 0.0875(6) Uani d . 1 . .
    N N1 1.0140(4) 0.2108(5) 0.6944(3) 0.0510(10) Uani d . 1 . .
    N N2 0.7290(4) -0.0862(4) 0.4948(4) 0.0505(10) Uani d . 1 . .
    O O1 0.9611(4) 0.1217(4) 0.4557(3) 0.0585(9) Uani d . 1 . .
    O O2 0.8151(5) -0.0192(4) 0.7305(3) 0.0742(12) Uani d . 1 . .
    C C1 1.0932(5) 0.3499(5) 0.5383(4) 0.0489(12) Uani d . 1 . .
    C C2 1.0296(5) 0.2505(5) 0.4429(4) 0.0474(11) Uani d . 1 . .
    C C3 1.0436(6) 0.2901(6) 0.3317(5) 0.0546(13) Uani d . 1 . .
    H H3 0.9990 0.2270 0.2683 0.065 Uiso calc R 1 . .
    C C4 1.1218(6) 0.4204(6) 0.3124(5) 0.0554(13) Uani d . 1 . .
    H H4 1.1309 0.4439 0.2371 0.067 Uiso calc R 1 . .
    C C5 1.1865(5) 0.5153(5) 0.4071(5) 0.0542(13) Uani d . 1 . .
    C C6 1.1748(5) 0.4835(5) 0.5187(5) 0.0508(12) Uani d . 1 . .
    H H6 1.2195 0.5484 0.5810 0.061 Uiso calc R 1 . .
    C C7 1.0854(5) 0.3227(5) 0.6570(4) 0.0500(12) Uani d . 1 . .
    H H7 1.1369 0.3927 0.7128 0.060 Uiso calc R 1 . .
    C C8 1.0251(6) 0.2141(6) 0.8225(4) 0.0620(14) Uani d . 1 . .
    H H8A 1.1163 0.2703 0.8520 0.074 Uiso calc R 1 . .
    H H8B 1.0137 0.1207 0.8410 0.074 Uiso calc R 1 . .
    C C9 0.9166(7) 0.2733(6) 0.8810(5) 0.0685(16) Uani d . 1 . .
    H H9A 0.9317 0.3682 0.8652 0.082 Uiso calc R 1 . .
    H H9B 0.8263 0.2205 0.8469 0.082 Uiso calc R 1 . .
    C C10 0.9164(8) 0.2719(8) 1.0105(5) 0.089(2) Uani d . 1 . .
    H H10A 1.0081 0.3198 1.0446 0.107 Uiso calc R 1 . .
    H H10B 0.8947 0.1766 1.0268 0.107 Uiso calc R 1 . .
    C C11 0.8128(9) 0.3404(8) 1.0668(6) 0.103(3) Uani d . 1 . .
    H H11A 0.8260 0.4303 1.0423 0.154 Uiso calc R 1 . .
    H H11B 0.8259 0.3502 1.1501 0.154 Uiso calc R 1 . .
    H H11C 0.7207 0.2842 1.0436 0.154 Uiso calc R 1 . .
    C C12 0.6426(5) -0.2250(5) 0.6502(5) 0.0516(12) Uani d . 1 . .
    C C13 0.7240(6) -0.1362(6) 0.7427(5) 0.0597(14) Uani d . 1 . .
    C C14 0.7078(7) -0.1759(7) 0.8555(6) 0.0753(18) Uani d . 1 . .
    H H14 0.7590 -0.1169 0.9183 0.090 Uiso calc R 1 . .
    C C15 0.6177(7) -0.3004(6) 0.8748(5) 0.0718(17) Uani d . 1 . .
    H H15 0.6090 -0.3253 0.9497 0.086 Uiso calc R 1 . .
    C C16 0.5405(6) -0.3874(6) 0.7816(6) 0.0632(15) Uani d . 1 . .
    C C17 0.5499(5) -0.3530(6) 0.6707(5) 0.0571(13) Uani d . 1 . .
    H H17 0.4963 -0.4126 0.6093 0.069 Uiso calc R 1 . .
    C C18 0.6473(5) -0.1940(5) 0.5322(5) 0.0528(13) Uani d . 1 . .
    H H18 0.5860 -0.2570 0.4773 0.063 Uiso calc R 1 . .
    C C19 0.7085(6) -0.0779(6) 0.3698(4) 0.0551(13) Uani d . 1 . .
    H H19A 0.6551 -0.1679 0.3313 0.066 Uiso calc R 1 . .
    H H19B 0.7976 -0.0547 0.3350 0.066 Uiso calc R 1 . .
    C C20 0.6344(7) 0.0292(6) 0.3507(5) 0.0688(16) Uani d . 1 . .
    H H20A 0.6864 0.1186 0.3913 0.083 Uiso calc R 1 . .
    H H20B 0.5442 0.0044 0.3835 0.083 Uiso calc R 1 . .
    C C21 0.6166(8) 0.0414(8) 0.2213(6) 0.084(2) Uani d . 1 . .
    H H21A 0.5821 0.1212 0.2149 0.100 Uiso calc R 1 . .
    H H21B 0.7070 0.0598 0.1885 0.100 Uiso calc R 1 . .
    C C22 0.5237(12) -0.0799(10) 0.1499(7) 0.132(4) Uani d . 1 . .
    H H22A 0.5594 -0.1588 0.1514 0.198 Uiso calc R 1 . .
    H H22B 0.5178 -0.0608 0.0711 0.198 Uiso calc R 1 . .
    H H22C 0.4334 -0.0993 0.1808 0.198 Uiso calc R 1 . .
loop_
    _atom_site_aniso_label
    _atom_site_aniso_U_11
    _atom_site_aniso_U_22
    _atom_site_aniso_U_33
    _atom_site_aniso_U_12
    _atom_site_aniso_U_13
    _atom_site_aniso_U_23
    Fe1 0.0373(4) 0.0346(4) 0.0378(4) 0.0053(3) 0.0030(3) 0.0005(2)
    Cl1 0.0655(9) 0.0538(8) 0.0906(11) 0.0085(7) 0.0047(8) 0.0182(7)
    Cl2 0.0835(12) 0.0614(10) 0.1079(13) -0.0007(8) 0.0180(10) 0.0201(9)
    N1 0.046(2) 0.058(3) 0.047(2) 0.013(2) 0.0061(18) 0.0053(19)
    N2 0.048(2) 0.045(2) 0.059(3) 0.015(2) 0.0049(19) 0.0032(19)
    O1 0.064(2) 0.050(2) 0.053(2) 0.0039(18) 0.0052(17) 0.0005(16)
    O2 0.085(3) 0.059(2) 0.057(2) -0.012(2) 0.013(2) -0.0011(18)
    C1 0.043(3) 0.052(3) 0.055(3) 0.019(2) 0.002(2) 0.003(2)
    C2 0.044(3) 0.046(3) 0.054(3) 0.016(2) 0.001(2) 0.006(2)
    C3 0.061(3) 0.049(3) 0.052(3) 0.014(3) -0.002(2) 0.004(2)
    C4 0.060(3) 0.055(3) 0.056(3) 0.022(3) 0.001(3) 0.012(2)
    C5 0.046(3) 0.048(3) 0.074(4) 0.020(2) 0.010(3) 0.010(3)
    C6 0.047(3) 0.045(3) 0.061(3) 0.016(2) 0.001(2) 0.002(2)
    C7 0.041(3) 0.052(3) 0.055(3) 0.014(2) 0.002(2) -0.003(2)
    C8 0.060(3) 0.070(4) 0.051(3) 0.012(3) -0.002(3) 0.002(3)
    C9 0.078(4) 0.062(4) 0.062(3) 0.017(3) 0.003(3) 0.000(3)
    C10 0.110(6) 0.088(5) 0.059(4) 0.011(4) 0.009(4) 0.002(3)
    C11 0.114(6) 0.098(6) 0.089(5) 0.025(5) 0.036(5) -0.012(4)
    C12 0.047(3) 0.050(3) 0.059(3) 0.018(2) 0.007(2) 0.002(2)
    C13 0.060(3) 0.047(3) 0.065(3) 0.004(3) 0.018(3) 0.002(3)
    C14 0.085(5) 0.063(4) 0.065(4) 0.001(3) 0.016(3) 0.002(3)
    C15 0.086(4) 0.062(4) 0.065(4) 0.014(3) 0.016(3) 0.013(3)
    C16 0.056(3) 0.051(3) 0.082(4) 0.014(3) 0.018(3) 0.011(3)
    C17 0.043(3) 0.048(3) 0.077(4) 0.011(2) 0.002(3) 0.001(3)
    C18 0.046(3) 0.047(3) 0.064(3) 0.016(2) 0.002(2) -0.004(2)
    C19 0.057(3) 0.057(3) 0.051(3) 0.021(3) -0.004(2) -0.005(2)
    C20 0.075(4) 0.070(4) 0.070(4) 0.036(3) 0.004(3) 0.004(3)
    C21 0.087(5) 0.090(5) 0.091(5) 0.043(4) 0.016(4) 0.034(4)
    C22 0.186(11) 0.106(7) 0.102(7) 0.049(7) -0.044(7) -0.002(5)
_geom_special_details
;
All e.s.d.'s (except the e.s.d. in the dihedral angle between two l.s. planes)
are estimated using the full covariance matrix. The cell e.s.d.'s are taken
into account individually in the estimation of e.s.d.'s in distances, angles
and torsion angles; correlations between e.s.d.'s in cell parameters are only
used when they are defined by crystal symmetry. An approximate (isotropic)
treatment of cell e.s.d.'s is used for estimating e.s.d.'s involving l.s.
planes.
;
loop_
    _geom_bond_atom_site_label_1
    _geom_bond_atom_site_label_2
    _geom_bond_site_symmetry_2
    _geom_bond_distance
    _geom_bond_publ_flag
    Fe1 O2 . 1.890(4) y
    Fe1 O1 . 1.907(4) y
    Fe1 N2 . 2.001(4) y
    Fe1 N1 . 2.010(4) y
    Cl1 C5 . 1.753(5) ?
    Cl2 C16 . 1.749(6) ?
    N1 C7 . 1.291(7) ?
    N1 C8 . 1.480(6) ?
    N2 C18 . 1.299(7) ?
    N2 C19 . 1.474(6) ?
    O1 C2 . 1.324(6) ?
    O2 C13 . 1.309(6) ?
    C1 C2 . 1.412(7) ?
    C1 C6 . 1.423(7) ?
    C1 C7 . 1.432(7) ?
    C2 C3 . 1.392(7) ?
    C3 C4 . 1.384(7) ?
    C3 H3 . 0.9300 ?
    C4 C5 . 1.388(8) ?
    C4 H4 . 0.9300 ?
    C5 C6 . 1.368(7) ?
    C6 H6 . 0.9300 ?
    C7 H7 . 0.9300 ?
    C8 C9 . 1.510(8) ?
    C8 H8A . 0.9700 ?
    C8 H8B . 0.9700 ?
    C9 C10 . 1.500(8) ?
    C9 H9A . 0.9700 ?
    C9 H9B . 0.9700 ?
    C10 C11 . 1.513(10) ?
    C10 H10A . 0.9700 ?
    C10 H10B . 0.9700 ?
    C11 H11A . 0.9600 ?
    C11 H11B . 0.9600 ?
    C11 H11C . 0.9600 ?
    C12 C13 . 1.399(7) ?
    C12 C17 . 1.422(7) ?
    C12 C18 . 1.438(7) ?
    C13 C14 . 1.410(8) ?
    C14 C15 . 1.381(8) ?
    C14 H14 . 0.9300 ?
    C15 C16 . 1.383(9) ?
    C15 H15 . 0.9300 ?
    C16 C17 . 1.368(8) ?
    C17 H17 . 0.9300 ?
    C18 H18 . 0.9300 ?
    C19 C20 . 1.506(7) ?
    C19 H19A . 0.9700 ?
    C19 H19B . 0.9700 ?
    C20 C21 . 1.529(8) ?
    C20 H20A . 0.9700 ?
    C20 H20B . 0.9700 ?
    C21 C22 . 1.470(10) ?
    C21 H21A . 0.9700 ?
    C21 H21B . 0.9700 ?
    C22 H22A . 0.9600 ?
    C22 H22B . 0.9600 ?
    C22 H22C . 0.9600 ?
loop_
    _geom_angle_atom_site_label_1
    _geom_angle_atom_site_label_2
    _geom_angle_atom_site_label_3
    _geom_angle_site_symmetry_1
    _geom_angle_site_symmetry_3
    _geom_angle
    _geom_angle_publ_flag
    O2 Fe1 O1 . . 176.03(18) y
    O2 Fe1 N2 . . 91.69(17) y
    O1 Fe1 N2 . . 90.18(16) y
    O2 Fe1 N1 . . 87.76(17) y
    O1 Fe1 N1 . . 90.95(16) y
    N2 Fe1 N1 . . 170.71(16) y
    C7 N1 C8 . . 114.2(4) ?
    C7 N1 Fe1 . . 123.9(4) ?
    C8 N1 Fe1 . . 121.6(3) ?
    C18 N2 C19 . . 114.8(5) ?
    C18 N2 Fe1 . . 124.0(4) ?
    C19 N2 Fe1 . . 121.1(3) ?
    C2 O1 Fe1 . . 128.2(3) ?
    C13 O2 Fe1 . . 129.4(4) ?
    C2 C1 C6 . . 120.0(5) ?
    C2 C1 C7 . . 123.5(5) ?
    C6 C1 C7 . . 116.5(5) ?
    O1 C2 C3 . . 119.6(4) ?
    O1 C2 C1 . . 122.4(5) ?
    C3 C2 C1 . . 118.0(5) ?
    C4 C3 C2 . . 122.1(5) ?
    C4 C3 H3 . . 119.0 ?
    C2 C3 H3 . . 119.0 ?
    C3 C4 C5 . . 119.0(5) ?
    C3 C4 H4 . . 120.5 ?
    C5 C4 H4 . . 120.5 ?
    C6 C5 C4 . . 121.7(5) ?
    C6 C5 Cl1 . . 119.2(4) ?
    C4 C5 Cl1 . . 119.0(4) ?
    C5 C6 C1 . . 119.1(5) ?
    C5 C6 H6 . . 120.4 ?
    C1 C6 H6 . . 120.4 ?
    N1 C7 C1 . . 126.6(5) ?
    N1 C7 H7 . . 116.7 ?
    C1 C7 H7 . . 116.7 ?
    N1 C8 C9 . . 111.1(5) ?
    N1 C8 H8A . . 109.4 ?
    C9 C8 H8A . . 109.4 ?
    N1 C8 H8B . . 109.4 ?
    C9 C8 H8B . . 109.4 ?
    H8A C8 H8B . . 108.0 ?
    C10 C9 C8 . . 113.9(6) ?
    C10 C9 H9A . . 108.8 ?
    C8 C9 H9A . . 108.8 ?
    C10 C9 H9B . . 108.8 ?
    C8 C9 H9B . . 108.8 ?
    H9A C9 H9B . . 107.7 ?
    C9 C10 C11 . . 112.3(7) ?
    C9 C10 H10A . . 109.2 ?
    C11 C10 H10A . . 109.2 ?
    C9 C10 H10B . . 109.2 ?
    C11 C10 H10B . . 109.2 ?
    H10A C10 H10B . . 107.9 ?
    C10 C11 H11A . . 109.5 ?
    C10 C11 H11B . . 109.5 ?
    H11A C11 H11B . . 109.5 ?
    C10 C11 H11C . . 109.5 ?
    H11A C11 H11C . . 109.5 ?
    H11B C11 H11C . . 109.5 ?
    C13 C12 C17 . . 120.1(5) ?
    C13 C12 C18 . . 123.1(5) ?
    C17 C12 C18 . . 116.8(5) ?
    O2 C13 C12 . . 123.9(5) ?
    O2 C13 C14 . . 118.1(5) ?
    C12 C13 C14 . . 118.0(5) ?
    C15 C14 C13 . . 121.6(6) ?
    C15 C14 H14 . . 119.2 ?
    C13 C14 H14 . . 119.2 ?
    C14 C15 C16 . . 119.2(6) ?
    C14 C15 H15 . . 120.4 ?
    C16 C15 H15 . . 120.4 ?
    C17 C16 C15 . . 121.7(5) ?
    C17 C16 Cl2 . . 119.4(5) ?
    C15 C16 Cl2 . . 118.9(5) ?
    C16 C17 C12 . . 119.3(5) ?
    C16 C17 H17 . . 120.4 ?
    C12 C17 H17 . . 120.4 ?
    N2 C18 C12 . . 126.2(5) ?
    N2 C18 H18 . . 116.9 ?
    C12 C18 H18 . . 116.9 ?
    N2 C19 C20 . . 111.7(4) ?
    N2 C19 H19A . . 109.3 ?
    C20 C19 H19A . . 109.3 ?
    N2 C19 H19B . . 109.3 ?
    C20 C19 H19B . . 109.3 ?
    H19A C19 H19B . . 107.9 ?
    C19 C20 C21 . . 112.0(5) ?
    C19 C20 H20A . . 109.2 ?
    C21 C20 H20A . . 109.2 ?
    C19 C20 H20B . . 109.2 ?
    C21 C20 H20B . . 109.2 ?
    H20A C20 H20B . . 107.9 ?
    C22 C21 C20 . . 116.1(6) ?
    C22 C21 H21A . . 108.3 ?
    C20 C21 H21A . . 108.3 ?
    C22 C21 H21B . . 108.3 ?
    C20 C21 H21B . . 108.3 ?
    H21A C21 H21B . . 107.4 ?
    C21 C22 H22A . . 109.5 ?
    C21 C22 H22B . . 109.5 ?
    H22A C22 H22B . . 109.5 ?
    C21 C22 H22C . . 109.5 ?
    H22A C22 H22C . . 109.5 ?
    H22B C22 H22C . . 109.5 ?
