# Supplementary material for: Bis[2-(butyl­imino­meth­yl)-4-chloro­phenolato]iron(II)
Source: Acta Crystallogr Sect E Struct Rep Online. 2008 May 24;64(Pt 6):m837. doi: 10.1107/S1600536808015080 (PMC2961439; doi:10.1107/S1600536808015080)
Supplement: Supplementary file 2 [file e-64-0m837-Isup2.hkl]

# 
# h,k,l, Fc-squared, Fo-squared, sigma(Fo-squared) and status flag 
# 
data_I
_shelx_title '    bb in P -1' 
_shelx_refln_list_code          4 
_shelx_F_calc_maximum      215.85 
_exptl_crystal_F_000       496.00 
_reflns_d_resolution_high  0.8255 
 
loop_ 
 _symmetry_equiv_pos_as_xyz 
 'x, y, z' 
 '-x, -y, -z' 
 
_cell_length_a    10.0590 
_cell_length_b    10.1000 
_cell_length_c    11.5690 
_cell_angle_alpha  97.093 
_cell_angle_beta   90.800 
_cell_angle_gamma 105.755 
 
_shelx_F_squared_multiplier     1.000 
 
loop_ 
 _refln_index_h 
 _refln_index_k 
 _refln_index_l 
 _refln_F_squared_calc 
 _refln_F_squared_meas 
 _refln_F_squared_sigma 
 _refln_observed_status 
   1   0   0     2335.87     2940.94     15.66 o 
   2   0   0      531.74      427.37      8.37 o 
   3   0   0      111.17       68.92      4.82 o 
   4   0   0      643.42      784.08     16.07 o 
   5   0   0      699.23      804.75     18.18 o 
   6   0   0      123.21      100.57      8.96 o 
   7   0   0      604.53      585.49     19.60 o 
   8   0   0       37.47       30.04     10.07 o 
   9   0   0       47.73       22.77     10.02 o 
  10   0   0       39.22       46.34     11.30 o 
  11   0   0       61.01       53.94     14.05 o 
 -11   1   0       44.59       34.89     12.11 o 
 -10   1   0        8.84       -5.93     10.13 o 
  -9   1   0      186.90      163.32     14.41 o 
  -8   1   0      680.81      667.64     22.49 o 
  -7   1   0      132.41      118.36     11.20 o 
  -6   1   0      361.29      388.94     14.50 o 
  -5   1   0      103.83      141.17      8.24 o 
  -4   1   0      306.81      356.81     10.66 o 
  -3   1   0     3845.94     3506.72     28.62 o 
  -2   1   0     4460.36     4963.47     28.57 o 
  -1   1   0     2275.01     3035.15     17.26 o 
   0   1   0     1251.23     1309.93      9.26 o 
   1   1   0      138.38      308.95      6.30 o 
   2   1   0      514.78      498.40      9.97 o 
   3   1   0       21.98       24.83      4.05 o 
   4   1   0      130.85      204.61      8.97 o 
   5   1   0     1242.27     1246.19     23.65 o 
   6   1   0       81.19       76.65      8.38 o 
   7   1   0       60.13       77.51      9.97 o 
   8   1   0      635.27      577.41     21.75 o 
   9   1   0        1.81        1.59      8.79 o 
  10   1   0       12.57        2.74     10.13 o 
  11   1   0        0.65      -10.41     11.77 o 
 -12   2   0       15.91        6.48     11.53 o 
 -11   2   0       23.29       22.83     12.32 o 
 -10   2   0       58.49       62.42     11.62 o 
  -9   2   0       20.23        7.95      9.34 o 
  -8   2   0      484.59      495.25     18.87 o 
  -7   2   0      632.59      663.99     20.53 o 
  -6   2   0        2.51       11.53      4.90 o 
  -5   2   0       18.74        6.57      5.14 o 
  -4   2   0      291.58      382.56     11.63 o 
  -3   2   0    40634.66    53788.32    554.11 o 
  -2   2   0     4633.70     5756.70     33.88 o 
  -1   2   0      329.84      240.40      6.37 o 
   0   2   0      117.45      221.00      6.04 o 
   1   2   0     2612.11     2022.58     20.08 o 
   2   2   0      208.49      296.78      8.98 o 
   3   2   0      172.58      179.34      8.38 o 
   4   2   0     3075.98     3183.31     35.94 o 
   5   2   0        6.88       22.61      6.29 o 
   6   2   0      136.50      126.68     10.58 o 
   7   2   0        0.14      -13.71      9.14 o 
   8   2   0       64.21       68.98     10.88 o 
   9   2   0      159.36      135.17     14.29 o 
  10   2   0      148.18      137.94     16.17 o 
  11   2   0        0.35       10.94     11.56 o 
 -12   3   0       81.75       88.86     14.80 o 
 -11   3   0       58.53       43.47     11.26 o 
 -10   3   0       30.54       26.54     10.81 o 
  -9   3   0      127.42      131.72     12.19 o 
  -8   3   0      103.34       93.97     11.38 o 
  -7   3   0       51.49       40.85      8.29 o 
  -6   3   0     1679.99     1634.70     28.34 o 
  -5   3   0       65.16       59.91      7.29 o 
  -4   3   0     2883.48     3326.02     33.97 o 
  -3   3   0     2987.84     3716.21     32.70 o 
  -2   3   0     1087.25     1471.18     19.05 o 
  -1   3   0      331.60      221.64      7.66 o 
   0   3   0     2072.04     1671.48     14.13 o 
   1   3   0      142.83      218.54      8.32 o 
   2   3   0      333.76      381.83     11.56 o 
   3   3   0      104.33      126.38      7.97 o 
   4   3   0        0.08        2.15      4.93 o 
   5   3   0     2485.34     2462.57     36.96 o 
   6   3   0        3.43      -10.10      7.45 o 
   7   3   0       32.57       24.79      8.09 o 
   8   3   0        4.96       10.29      7.55 o 
   9   3   0      189.22      196.37     17.05 o 
  10   3   0      198.16      167.42     18.17 o 
 -12   4   0       25.12        1.07     13.70 o 
 -11   4   0      100.19       73.24     14.15 o 
 -10   4   0      117.94      114.95     12.97 o 
  -9   4   0       39.21       36.81      9.43 o 
  -8   4   0        7.61       -5.78      8.40 o 
  -7   4   0       49.48       43.62      9.29 o 
  -6   4   0     1539.52     1715.43     29.93 o 
  -5   4   0     1968.71     2151.10     31.33 o 
  -4   4   0     1379.97     1480.99     24.35 o 
  -3   4   0     1327.33     1593.82     23.31 o 
  -2   4   0       21.76        2.05      4.08 o 
  -1   4   0     1170.70     1313.16     19.90 o 
   0   4   0      409.90      304.17      9.13 o 
   1   4   0     4792.64     5133.69     43.13 o 
   2   4   0      135.85      143.25      9.02 o 
   3   4   0      525.81      533.37     16.04 o 
   4   4   0      115.51      138.30     10.32 o 
   5   4   0       52.35       35.70      8.85 o 
   6   4   0      300.59      282.50     16.16 o 
   7   4   0      170.79      176.47     14.94 o 
   8   4   0        8.36        5.16     10.54 o 
   9   4   0       35.49       34.13     13.27 o 
 -12   5   0        2.03        1.09     11.03 o 
 -11   5   0       43.24       60.05     11.46 o 
 -10   5   0       67.39       77.41     12.64 o 
  -9   5   0       95.93       83.80     12.84 o 
  -8   5   0      932.46      981.63     27.51 o 
  -7   5   0      402.42      464.78     18.11 o 
  -6   5   0     1119.59     1229.71     27.12 o 
  -5   5   0     1415.30     1542.23     27.94 o 
  -4   5   0      479.18      463.28     15.07 o 
  -3   5   0      849.48      919.08     19.75 o 
  -2   5   0      333.98      437.64     13.70 o 
  -1   5   0      258.59      278.76     11.25 o 
   0   5   0      621.45      456.82      9.99 o 
   1   5   0        2.35        3.27      5.05 o 
   2   5   0     1909.88     1914.08     31.01 o 
   3   5   0      236.93      291.57     13.77 o 
   4   5   0       12.98       11.53      7.51 o 
   5   5   0       20.05       11.75      8.76 o 
   6   5   0       32.12       15.52      8.96 o 
   7   5   0      457.78      485.15     23.63 o 
   8   5   0       70.00       63.09     14.06 o 
   9   5   0       73.60       97.33     16.25 o 
 -11   6   0        3.46      -18.08     12.05 o 
 -10   6   0       24.64       26.79     10.50 o 
  -9   6   0       76.27       62.33     12.69 o 
  -8   6   0      165.45      168.14     14.14 o 
  -7   6   0      316.58      361.68     17.58 o 
  -6   6   0      382.82      429.35     17.59 o 
  -5   6   0      446.97      460.02     16.71 o 
  -4   6   0      248.66      268.45     12.94 o 
  -3   6   0      470.96      513.98     16.54 o 
  -2   6   0     1119.98     1340.86     25.41 o 
  -1   6   0      439.01      478.45     15.80 o 
   0   6   0        0.24       -3.09      4.88 o 
   1   6   0        2.00        7.44      6.60 o 
   2   6   0       71.77       58.37      8.48 o 
   3   6   0      537.13      525.74     19.31 o 
   4   6   0        6.06        4.63      8.61 o 
   5   6   0       14.72       17.01      9.56 o 
   6   6   0       89.38       93.50     14.02 o 
   7   6   0      237.52      252.82     19.05 o 
   8   6   0       69.32       48.54     15.57 o 
 -11   7   0      233.33      221.67     18.65 o 
 -10   7   0       36.86       18.77     12.87 o 
  -9   7   0      204.13      184.26     16.92 o 
  -8   7   0      102.54      110.70     13.05 o 
  -7   7   0       21.14       15.38      9.48 o 
  -6   7   0      122.39      129.04     11.28 o 
  -5   7   0      270.67      300.60     15.18 o 
  -4   7   0        5.69        3.93      6.89 o 
  -3   7   0      199.77      206.47     12.54 o 
  -2   7   0       34.20       37.76      8.22 o 
  -1   7   0      616.16      633.32     19.57 o 
   0   7   0      297.80      262.33     18.72 o 
   1   7   0       32.51       31.84      8.17 o 
   2   7   0      116.26      123.17     10.93 o 
   3   7   0        0.62        5.53      7.81 o 
   4   7   0      266.04      272.70     17.44 o 
   5   7   0        0.57        3.35      8.85 o 
   6   7   0      214.84      241.83     19.59 o 
   7   7   0       70.87       60.48     15.45 o 
 -11   8   0        0.37       20.74     11.40 o 
 -10   8   0       41.67       53.74     12.90 o 
  -9   8   0       83.36       77.28     11.82 o 
  -8   8   0       34.17       18.33     12.02 o 
  -7   8   0        3.97       -4.61      8.63 o 
  -6   8   0      174.69      155.58     14.07 o 
  -5   8   0      439.35      454.32     19.40 o 
  -4   8   0      166.15      149.95     13.95 o 
  -3   8   0      390.93      426.53     17.60 o 
  -2   8   0       23.55       18.75      7.81 o 
  -1   8   0       83.75       79.95     10.20 o 
   0   8   0      594.60      507.12     14.11 o 
   1   8   0       45.34       53.86     10.29 o 
   2   8   0       36.56       28.73      9.97 o 
   3   8   0      244.02      257.79     17.44 o 
   4   8   0      137.41      154.65     14.48 o 
   5   8   0      159.56      158.62     17.61 o 
   6   8   0        1.69       -6.20     12.91 o 
 -10   9   0        3.48      -10.63     12.31 o 
  -9   9   0       67.22       66.72     13.88 o 
  -8   9   0       30.14       22.74     11.62 o 
  -7   9   0       19.55       25.49     11.20 o 
  -6   9   0       13.83       -3.20     10.99 o 
  -5   9   0      247.19      257.20     17.18 o 
  -4   9   0      112.50      105.06     13.77 o 
  -3   9   0       90.07       83.62     12.74 o 
  -2   9   0        6.06       -7.99      9.61 o 
  -1   9   0      192.19      170.87     14.32 o 
   0   9   0        8.27        9.88      4.97 o 
   1   9   0      108.91       87.20     13.03 o 
   2   9   0        9.85       -1.70     11.50 o 
   3   9   0      179.86      196.21     17.66 o 
   4   9   0      230.14      256.67     19.89 o 
   5   9   0       19.28       10.60     12.36 o 
  -9  10   0       68.14       69.19     14.71 o 
  -8  10   0      136.82      125.69     16.93 o 
  -7  10   0       76.51       94.12     12.97 o 
  -6  10   0      111.02      112.11     16.12 o 
  -5  10   0       10.49      -12.08     10.72 o 
  -4  10   0      106.75      117.19     14.63 o 
  -3  10   0      257.46      271.42     19.53 o 
  -2  10   0       19.51       26.77     10.71 o 
  -1  10   0       73.73       39.21     11.56 o 
   0  10   0      103.90       63.69      9.23 o 
   1  10   0        0.75        0.91     10.09 o 
   2  10   0      150.51      196.76     17.42 o 
   3  10   0        9.18       -9.27     11.70 o 
  -7  11   0       13.61       27.11     12.07 o 
  -6  11   0       12.34       22.04     11.16 o 
  -5  11   0        7.18       -3.89     11.26 o 
  -4  11   0       39.68       36.32     12.24 o 
  -3  11   0       13.82       -1.90     10.84 o 
  -2  11   0       47.16       32.53     11.64 o 
  -1  11   0       36.24       15.59     12.78 o 
   0  11   0       76.34       51.62      8.82 o 
   1  11   0      125.16       87.92     17.95 o 
  -5  12   0        7.07       -3.28     13.77 o 
  -4  12   0       43.71       39.92     12.44 o 
  -3  12   0       14.10       14.00     12.42 o 
  -2  12   0        2.88       -2.17     11.50 o 
   2 -12   1        0.01        9.68     11.63 o 
   3 -12   1       39.81       28.80     13.45 o 
   4 -12   1       56.57       26.74     15.31 o 
   5 -12   1       22.61       14.09     11.62 o 
  -2 -11   1        2.82       -5.44     12.55 o 
  -1 -11   1        0.56       13.46      9.88 o 
   0 -11   1      233.35      209.60     14.93 o 
   1 -11   1      112.26      100.40     15.02 o 
   2 -11   1        5.59       18.95      9.66 o 
   3 -11   1       13.03        2.83     11.87 o 
   4 -11   1       81.09       73.92     14.31 o 
   5 -11   1       45.59       49.23     12.18 o 
   6 -11   1       50.60       73.63     13.20 o 
   7 -11   1        0.58       -2.07     11.53 o 
   8 -11   1       30.93       23.95     12.70 o 
  -4 -10   1      303.85      401.62     25.74 o 
  -3 -10   1       30.72       25.50     12.03 o 
  -2 -10   1       13.22       -2.88     11.38 o 
  -1 -10   1       14.09      -10.90     10.90 o 
   0 -10   1       57.11       44.99      7.84 o 
   1 -10   1      164.61      135.07     15.43 o 
   2 -10   1      111.98      120.22     14.10 o 
   3 -10   1      151.04      148.82     15.42 o 
   4 -10   1       32.07        8.36     10.56 o 
   5 -10   1       17.36       24.85     11.27 o 
   6 -10   1       76.47       57.00     12.66 o 
   7 -10   1        1.18       12.15     10.29 o 
   8 -10   1      164.50      165.78     15.91 o 
   9 -10   1       86.48       91.16     15.86 o 
  -5  -9   1       13.90       24.15     12.82 o 
  -4  -9   1        4.04       -3.88     10.96 o 
  -3  -9   1      436.22      485.48     24.55 o 
  -2  -9   1       93.73       79.73     13.46 o 
  -1  -9   1        0.88       -1.58      8.37 o 
   0  -9   1       91.34       91.43      7.70 o 
   1  -9   1      116.80      114.88     11.91 o 
   2  -9   1       65.08       61.90     11.33 o 
   3  -9   1       70.97       74.93     11.48 o 
   4  -9   1       31.71       16.87      8.95 o 
   5  -9   1        1.10       -3.79      9.50 o 
   6  -9   1        2.34        3.98     10.29 o 
   7  -9   1        1.14        6.76      9.79 o 
   8  -9   1        1.40       -9.06     10.48 o 
   9  -9   1       31.95       -2.94     13.01 o 
  10  -9   1       43.23       23.33     14.38 o 
  -6  -8   1       21.44        6.15     12.80 o 
  -5  -8   1        1.59       14.95     10.65 o 
  -4  -8   1      152.19      169.41     15.82 o 
  -3  -8   1        1.61       -3.14      9.50 o 
  -2  -8   1      331.47      317.11     17.57 o 
  -1  -8   1       73.96       60.13     11.19 o 
   0  -8   1      720.18      620.33     15.21 o 
   1  -8   1      251.11      261.70     14.96 o 
   2  -8   1       60.60       59.46      9.83 o 
   3  -8   1       38.52       29.93      8.78 o 
   4  -8   1       56.70       66.66     10.33 o 
   5  -8   1      978.40     1015.92     28.37 o 
   6  -8   1      339.93      332.13     18.56 o 
   7  -8   1       20.02       22.22      9.53 o 
   8  -8   1       15.13       -4.99     10.96 o 
   9  -8   1       39.69       21.77     11.96 o 
  10  -8   1       70.80       55.67     13.63 o 
  11  -8   1       31.95       44.74     13.05 o 
  -7  -7   1       16.60        2.03     11.22 o 
  -6  -7   1      371.95      417.44     22.03 o 
  -5  -7   1        6.91      -13.26      9.59 o 
  -4  -7   1       58.41       62.33     11.01 o 
  -3  -7   1      235.24      234.95     15.57 o 
  -2  -7   1       88.84      103.65     11.77 o 
  -1  -7   1      168.87      164.15     13.49 o 
   0  -7   1        7.37        8.84      4.74 o 
   1  -7   1      555.59      560.88     18.89 o 
   2  -7   1      100.54       91.76      9.75 o 
   3  -7   1      130.94      151.14     11.44 o 
   4  -7   1      279.47      279.89     14.77 o 
   5  -7   1       32.23       26.65      8.89 o 
   6  -7   1      426.75      430.37     18.91 o 
   7  -7   1      359.70      385.46     19.45 o 
   8  -7   1        6.03       13.04      9.92 o 
   9  -7   1        4.37        8.47      8.47 o 
  10  -7   1       46.90       40.35     12.41 o 
  11  -7   1       91.46       78.01     15.80 o 
  -8  -6   1       24.21       42.03     12.51 o 
  -7  -6   1      237.09      217.76     19.04 o 
  -6  -6   1       26.47       18.05      9.35 o 
  -5  -6   1      408.71      428.04     19.82 o 
  -4  -6   1       19.94       20.35      9.12 o 
  -3  -6   1      726.92      829.27     23.63 o 
  -2  -6   1     1560.53     1719.18     31.78 o 
  -1  -6   1      392.55      466.45     16.81 o 
   0  -6   1       10.19        4.77      3.64 o 
   1  -6   1     1274.25     1255.85     24.66 o 
   2  -6   1     2067.28     2179.50     32.35 o 
   3  -6   1     1047.48     1192.30     24.81 o 
   4  -6   1        8.26       12.08      6.50 o 
   5  -6   1       87.29       81.77      9.94 o 
   6  -6   1      214.85      263.97     14.44 o 
   7  -6   1      372.86      382.86     18.10 o 
   8  -6   1      195.94      195.42     15.83 o 
   9  -6   1       44.99       43.18     11.08 o 
  10  -6   1       22.35       28.62     11.03 o 
  11  -6   1       19.59        6.00     11.74 o 
  -9  -5   1      152.92      149.35     18.16 o 
  -8  -5   1        0.83        5.61     10.24 o 
  -7  -5   1       83.32       78.82     13.76 o 
  -6  -5   1      297.31      259.49     16.78 o 
  -5  -5   1       24.26       36.26      9.43 o 
  -4  -5   1      326.14      360.34     15.99 o 
  -3  -5   1       21.31       21.71      6.90 o 
  -2  -5   1     1988.80     2119.47     32.22 o 
  -1  -5   1       70.39       56.80      7.05 o 
   0  -5   1      113.06       94.55      5.30 o 
   1  -5   1      659.18      680.69     16.45 o 
   2  -5   1      144.96      100.67      7.89 o 
   3  -5   1     2366.26     2603.22     32.67 o 
   4  -5   1      235.02      271.71     12.15 o 
   5  -5   1      192.57      162.01     10.96 o 
   6  -5   1       16.16       29.94      7.33 o 
   7  -5   1      382.34      395.13     17.20 o 
   8  -5   1      178.12      174.88     14.05 o 
   9  -5   1      238.83      230.19     17.08 o 
  10  -5   1      111.07       96.65     14.60 o 
  11  -5   1       70.43       72.88     13.14 o 
  12  -5   1       19.54        4.36     12.71 o 
 -10  -4   1       85.49       90.78     15.81 o 
  -9  -4   1       84.16       69.84     13.65 o 
  -8  -4   1      111.01      115.61     15.20 o 
  -7  -4   1       53.95       42.86     10.50 o 
  -6  -4   1      206.18      178.39     13.80 o 
  -5  -4   1     1373.42     1467.96     30.54 o 
  -4  -4   1      121.82      129.85     10.42 o 
  -3  -4   1       14.15        9.41      5.41 o 
  -2  -4   1     2325.68     2211.71     29.71 o 
  -1  -4   1     1270.25     1496.05     22.81 o 
   0  -4   1      175.32      210.51      6.10 o 
   1  -4   1       10.67       10.81      3.90 o 
   2  -4   1      298.18      383.62     11.35 o 
   3  -4   1     1802.72     2178.88     27.25 o 
   4  -4   1      418.71      507.53     14.63 o 
   5  -4   1      410.42      406.81     14.46 o 
   6  -4   1     1302.45     1376.34     27.41 o 
   7  -4   1      243.47      271.31     14.08 o 
   8  -4   1      150.36      164.30     12.81 o 
   9  -4   1       39.42       31.81      9.95 o 
  10  -4   1        3.50       10.95      9.72 o 
  11  -4   1       48.61       54.44     11.58 o 
  12  -4   1       53.02       53.89     13.55 o 
 -10  -3   1       61.34       50.05     14.19 o 
  -9  -3   1      177.70      164.83     16.88 o 
  -8  -3   1       17.30       36.24      9.58 o 
  -7  -3   1       45.69       63.06      8.61 o 
  -6  -3   1      145.79      152.77     12.81 o 
  -5  -3   1     2115.38     2206.64     35.38 o 
  -4  -3   1       44.86       45.42      6.86 o 
  -3  -3   1      306.10      268.46     10.56 o 
  -2  -3   1      906.04      979.94     17.72 o 
  -1  -3   1      190.62      125.39      6.49 o 
   0  -3   1      872.07      888.17     10.31 o 
   1  -3   1      189.57      112.14      5.75 o 
   2  -3   1      506.89      509.86     11.52 o 
   3  -3   1     1844.33     2199.55     25.26 o 
   4  -3   1     1401.65     1669.14     24.20 o 
   5  -3   1      458.02      524.63     15.04 o 
   6  -3   1     1494.19     1449.24     27.18 o 
   7  -3   1      831.76      791.04     22.03 o 
   8  -3   1      466.96      488.07     19.70 o 
   9  -3   1       34.62       21.11      9.41 o 
  10  -3   1        5.61       13.35      8.59 o 
  11  -3   1       18.32       17.11     11.16 o 
  12  -3   1       53.96       29.07     14.07 o 
 -11  -2   1       12.89        8.72     11.43 o 
 -10  -2   1       26.63       40.34     11.04 o 
  -9  -2   1      141.02      137.21     14.01 o 
  -8  -2   1      203.85      196.95     14.88 o 
  -7  -2   1        0.17       10.71      7.04 o 
  -6  -2   1       40.86       41.88      8.11 o 
  -5  -2   1        2.67       11.27      5.97 o 
  -4  -2   1      682.30      724.51     17.32 o 
  -3  -2   1      247.55      284.37     10.20 o 
  -2  -2   1        1.85        5.17      3.63 o 
  -1  -2   1     6163.23     7274.27     39.41 o 
   0  -2   1     1662.26     1456.66     10.90 o 
   1  -2   1     1299.84     1511.28     15.51 o 
   2  -2   1      915.93      888.55     13.22 o 
   3  -2   1    16819.20    17594.76    284.89 o 
   4  -2   1     1734.19     2131.29     26.20 o 
   5  -2   1      668.76      701.96     17.20 o 
   6  -2   1        9.88       15.73      5.14 o 
   7  -2   1       30.42       32.64      8.31 o 
   8  -2   1      441.14      393.93     17.82 o 
   9  -2   1      209.28      167.90     14.35 o 
  10  -2   1        6.59        0.00      8.95 o 
  11  -2   1        2.16      -16.29     11.53 o 
  12  -2   1       32.06        8.70     14.41 o 
 -11  -1   1        1.36       -5.19     11.97 o 
 -10  -1   1        9.96       15.49     10.90 o 
  -9  -1   1      218.21      202.78     16.35 o 
  -8  -1   1      615.46      557.09     22.51 o 
  -7  -1   1      581.35      574.76     20.45 o 
  -6  -1   1      259.49      237.81     12.49 o 
  -5  -1   1      466.06      554.79     16.22 o 
  -4  -1   1       30.38       43.66      5.80 o 
  -3  -1   1      629.26      759.97     14.34 o 
  -2  -1   1     1331.67     1267.71     16.04 o 
  -1  -1   1     1006.89     1092.73     12.10 o 
   0  -1   1     2587.38     2293.55     18.16 o 
   1  -1   1     5137.37     4668.26     93.65 o 
   2  -1   1     5944.43     5158.98    119.04 o 
   3  -1   1     1634.52     1350.38     17.88 o 
   4  -1   1      943.41      953.31     17.32 o 
   5  -1   1      954.56      985.53     20.23 o 
   6  -1   1      147.32      150.66      9.77 o 
   7  -1   1       93.99       90.08     10.09 o 
   8  -1   1       26.91       28.09      8.61 o 
   9  -1   1      101.01       99.54     11.42 o 
  10  -1   1      128.18      120.66     14.60 o 
  11  -1   1       55.09       68.42     14.09 o 
 -11   0   1       12.15       10.98     11.42 o 
 -10   0   1       22.11       36.69     11.11 o 
  -9   0   1        0.17       -7.59     10.73 o 
  -8   0   1      240.68      236.86     15.15 o 
  -7   0   1      279.98      290.60     15.12 o 
  -6   0   1      761.01      732.54     19.45 o 
  -5   0   1      245.04      243.75     10.67 o 
  -4   0   1      979.37     1036.14     18.35 o 
  -3   0   1     1099.85      654.66     12.71 o 
  -2   0   1     4746.32     5070.56     30.04 o 
  -1   0   1       24.58       23.79      2.33 o 
   0   0   1    13598.43     9603.45     94.23 o 
   1   0   1    11736.03    12212.28    161.43 o 
   2   0   1      227.16      338.52      7.82 o 
   3   0   1       13.08       15.47      3.84 o 
   4   0   1        0.55       25.42      4.16 o 
   5   0   1     2010.10     1886.53     28.17 o 
   6   0   1      440.12      447.47     15.46 o 
   7   0   1       31.62       36.05      8.69 o 
   8   0   1       69.05       56.92     10.55 o 
   9   0   1       81.22       89.90     11.83 o 
  10   0   1       11.44       20.32      9.40 o 
  11   0   1       84.06       91.79     14.44 o 
 -11   1   1       67.37       17.45     13.43 o 
 -10   1   1      316.19      310.94     19.29 o 
  -9   1   1      135.26      140.68     13.11 o 
  -8   1   1       98.05       96.24     10.67 o 
  -7   1   1      179.84      200.77     11.65 o 
  -6   1   1      525.35      489.67     15.87 o 
  -5   1   1       14.63       23.11      4.54 o 
  -4   1   1       72.64       89.80      6.27 o 
  -3   1   1      308.37      171.69      7.17 o 
  -2   1   1      187.75      330.14      7.80 o 
  -1   1   1      291.87      316.65      6.16 o 
   0   1   1     1516.10     1200.05      8.14 o 
   1   1   1      311.19      150.43      5.15 o 
   2   1   1      124.60      228.61      7.50 o 
   3   1   1        3.86       10.29      3.62 o 
   4   1   1     2174.45     2117.35     28.06 o 
   5   1   1       62.75       78.28      7.96 o 
   6   1   1      839.50      847.05     21.93 o 
   7   1   1      173.37      149.46     11.59 o 
   8   1   1      303.15      277.43     17.39 o 
   9   1   1       18.77        7.26     10.35 o 
  10   1   1        6.30       -6.47     11.27 o 
  11   1   1        0.63       19.97     10.02 o 
 -12   2   1        2.11        7.56     11.89 o 
 -11   2   1       41.06       17.14     11.67 o 
 -10   2   1       53.49       75.92     11.41 o 
  -9   2   1      102.00      105.22     12.59 o 
  -8   2   1      248.03      219.24     14.01 o 
  -7   2   1      125.04      149.98     11.31 o 
  -6   2   1       30.70       12.12      6.45 o 
  -5   2   1       45.29       49.73      6.26 o 
  -4   2   1      571.79      589.23     14.07 o 
  -3   2   1     2998.90     3722.66     31.09 o 
  -2   2   1    46589.70    64741.09    583.41 o 
  -1   2   1     2040.26     1737.45     17.51 o 
   0   2   1     1399.37      985.07     11.33 o 
   1   2   1      170.78      263.90      7.91 o 
   2   2   1     7275.55     7735.07     47.47 o 
   3   2   1      645.62      660.44     15.14 o 
   4   2   1      439.08      430.84     14.02 o 
   5   2   1      832.85      783.13     20.34 o 
   6   2   1      196.41      208.17     11.91 o 
   7   2   1       52.78       61.76      9.32 o 
   8   2   1      156.81      149.88     13.60 o 
   9   2   1        2.12        8.55      8.29 o 
  10   2   1      238.64      247.18     18.87 o 
 -12   3   1       42.66       37.54     12.82 o 
 -11   3   1       41.74       23.69     10.93 o 
 -10   3   1      159.69      125.85     14.46 o 
  -9   3   1       53.53       43.63     10.23 o 
  -8   3   1       44.32       39.11      8.65 o 
  -7   3   1       97.09       89.08      9.53 o 
  -6   3   1        3.99       11.57      5.80 o 
  -5   3   1     1787.17     1615.96     26.47 o 
  -4   3   1      140.00      103.64      7.72 o 
  -3   3   1     4471.88     5442.83     40.85 o 
  -2   3   1     1569.79     1861.16     22.02 o 
  -1   3   1      227.67      283.47      8.73 o 
   0   3   1       65.41       43.07      3.79 o 
   1   3   1     1723.07     1886.64     23.43 o 
   2   3   1      652.81      815.20     16.78 o 
   3   3   1     4344.45     4256.45     41.96 o 
   4   3   1       68.37       63.47      7.98 o 
   5   3   1      220.89      178.60     11.66 o 
   6   3   1      321.85      313.99     16.26 o 
   7   3   1       45.69       53.99      9.22 o 
   8   3   1        0.33       13.66      8.08 o 
   9   3   1       39.90       21.08     11.41 o 
  10   3   1      246.38      239.28     20.44 o 
 -12   4   1        0.01       -3.23     11.64 o 
 -11   4   1       64.73       56.35     11.42 o 
 -10   4   1      203.79      168.86     16.06 o 
  -9   4   1       75.40       66.75     10.90 o 
  -8   4   1        0.44        6.49      7.22 o 
  -7   4   1       52.15       54.34      8.88 o 
  -6   4   1      703.71      799.28     21.27 o 
  -5   4   1    11833.59    13583.44     82.57 o 
  -4   4   1      119.11      113.39      8.43 o 
  -3   4   1      340.76      383.21     12.12 o 
  -2   4   1      301.67      421.99     12.10 o 
  -1   4   1     2002.89     2207.29     26.73 o 
   0   4   1      122.31      133.60      5.39 o 
   1   4   1        3.52       16.13      5.03 o 
   2   4   1     2547.40     2744.03     33.94 o 
   3   4   1       33.03       42.30      6.71 o 
   4   4   1      218.45      231.59     12.52 o 
   5   4   1      175.24      176.41     12.59 o 
   6   4   1       54.01       56.71     11.33 o 
   7   4   1      173.81      171.89     15.13 o 
   8   4   1       85.32       60.37     14.62 o 
   9   4   1       15.02       40.55     12.08 o 
 -12   5   1        3.63       14.19     10.75 o 
 -11   5   1        1.71       -1.94     10.31 o 
 -10   5   1      115.62       84.05     14.11 o 
  -9   5   1        3.57        6.91      8.92 o 
  -8   5   1      913.42      826.37     25.51 o 
  -7   5   1       98.38       92.77     11.40 o 
  -6   5   1     1124.34     1229.09     26.92 o 
  -5   5   1     1208.54     1294.07     26.43 o 
  -4   5   1      110.23       99.96      9.36 o 
  -3   5   1      160.04      168.14      9.63 o 
  -2   5   1      719.12      892.85     19.00 o 
  -1   5   1      289.21      404.14     13.18 o 
   0   5   1     1788.88     1739.56     19.18 o 
   1   5   1        0.72       10.60      5.00 o 
   2   5   1      480.22      463.08     16.23 o 
   3   5   1     1364.57     1402.39     28.86 o 
   4   5   1      654.24      556.56     20.28 o 
   5   5   1        8.62       -2.67      7.72 o 
   6   5   1       29.51       30.14      9.17 o 
   7   5   1      716.96      755.81     28.10 o 
   8   5   1      115.03      128.19     15.95 o 
   9   5   1        5.97       24.67     11.09 o 
 -11   6   1       21.97       22.11     12.22 o 
 -10   6   1       24.18       22.51     10.15 o 
  -9   6   1       25.32        5.65     10.30 o 
  -8   6   1      672.30      609.28     23.93 o 
  -7   6   1       47.98       69.59     10.90 o 
  -6   6   1      274.62      297.53     15.28 o 
  -5   6   1      122.25      132.66     10.94 o 
  -4   6   1        0.87        3.98      5.88 o 
  -3   6   1        6.31       11.78      5.91 o 
  -2   6   1      269.25      319.92     13.39 o 
  -1   6   1     2772.42     3032.67     38.99 o 
   0   6   1       10.30        8.87      3.63 o 
   1   6   1      671.47      655.35     20.11 o 
   2   6   1       60.38       58.33      9.76 o 
   3   6   1       50.72       34.83      9.29 o 
   4   6   1       24.88       23.72      8.43 o 
   5   6   1       34.63       40.01      9.40 o 
   6   6   1      159.51      186.37     16.63 o 
   7   6   1       44.00       47.97     11.16 o 
   8   6   1      147.10      131.17     17.21 o 
 -11   7   1      165.40      159.34     18.57 o 
 -10   7   1       52.45       48.30     11.72 o 
  -9   7   1      118.41      123.53     15.58 o 
  -8   7   1      248.39      234.64     16.77 o 
  -7   7   1       47.57       53.25     10.93 o 
  -6   7   1      415.10      442.81     18.90 o 
  -5   7   1      337.99      366.65     16.77 o 
  -4   7   1        1.31        6.31      7.93 o 
  -3   7   1      278.50      287.92     14.61 o 
  -2   7   1       47.60       43.70      9.59 o 
  -1   7   1      791.89      810.14     22.63 o 
   0   7   1     1895.26     1653.14     22.84 o 
   1   7   1      116.45      111.44     11.65 o 
   2   7   1       13.65       22.75      7.93 o 
   3   7   1       13.54        8.48      9.16 o 
   4   7   1      575.46      618.86     23.84 o 
   5   7   1      245.26      293.78     18.98 o 
   6   7   1        4.74       16.01     10.01 o 
   7   7   1      118.27      143.82     16.14 o 
 -10   8   1       10.21       24.12     11.28 o 
  -9   8   1      112.40      103.94     15.26 o 
  -8   8   1       52.89       50.68     12.76 o 
  -7   8   1       14.00       -0.79      9.91 o 
  -6   8   1       17.73       28.41     10.33 o 
  -5   8   1      521.16      522.89     22.13 o 
  -4   8   1      700.06      807.84     25.27 o 
  -3   8   1       24.53       21.88      9.80 o 
  -2   8   1      216.69      222.52     14.21 o 
  -1   8   1      182.43      222.53     13.80 o 
   0   8   1        5.59        6.52      5.26 o 
   1   8   1       33.28       40.98      9.58 o 
   2   8   1        9.36        9.79      9.61 o 
   3   8   1       88.94      105.49     13.72 o 
   4   8   1       41.11       29.06     12.67 o 
   5   8   1      312.49      378.22     21.93 o 
   6   8   1       12.12       34.70     11.38 o 
 -10   9   1        7.73       32.22     11.77 o 
  -9   9   1       84.04       97.31     15.45 o 
  -8   9   1       41.90       24.89     11.84 o 
  -7   9   1        5.42       -4.31      9.72 o 
  -6   9   1       15.79       23.62     10.52 o 
  -5   9   1       33.48       35.02     11.20 o 
  -4   9   1      248.25      282.54     17.59 o 
  -3   9   1     1042.33     1111.66     31.14 o 
  -2   9   1       32.01       30.44      9.24 o 
  -1   9   1       23.85       18.87      8.91 o 
   0   9   1        1.30       -6.03      8.97 o 
   1   9   1       92.56       91.51     12.45 o 
   2   9   1      127.72      145.45     15.29 o 
   3   9   1        5.42       -0.92     11.52 o 
   4   9   1      209.38      228.43     19.73 o 
   5   9   1        2.80       14.02     10.62 o 
  -9  10   1       15.88        5.38     12.88 o 
  -8  10   1       90.16      100.06     14.11 o 
  -7  10   1       87.82       71.65     14.89 o 
  -6  10   1        0.31      -17.86     11.91 o 
  -5  10   1       10.15       13.18     11.29 o 
  -4  10   1        3.05       -1.72     10.23 o 
  -3  10   1       45.03       61.21     11.78 o 
  -2  10   1       27.56        7.68     10.97 o 
  -1  10   1      122.62      160.91     14.74 o 
   0  10   1       13.10       12.67      8.07 o 
   1  10   1       23.96       24.34     10.59 o 
   2  10   1      186.52      210.41     18.35 o 
   3  10   1        3.45       12.58     11.20 o 
  -7  11   1       86.29       94.19     15.08 o 
  -6  11   1      129.93      161.95     17.90 o 
  -5  11   1       11.71       -1.98     12.28 o 
  -4  11   1        9.05       12.64     11.47 o 
  -3  11   1       30.51       -5.80     11.62 o 
  -2  11   1        5.72        9.74     10.31 o 
  -1  11   1        4.45       16.87     10.83 o 
   0  11   1       34.19       40.54      8.04 o 
   1  11   1      151.48      156.68     18.36 o 
   1 -12   2       28.29       12.03     11.93 o 
   2 -12   2        2.42       -4.29     10.95 o 
   3 -12   2        1.98        8.52     10.86 o 
   4 -12   2      108.07      102.58     15.27 o 
   5 -12   2       70.76       48.74     15.59 o 
  -2 -11   2       21.23       46.64     14.10 o 
  -1 -11   2       17.62        6.19     12.90 o 
   0 -11   2       45.66       23.77     11.91 o 
   1 -11   2      153.71      134.02     15.15 o 
   2 -11   2       72.66       63.42     14.13 o 
   3 -11   2       15.67       26.34     11.21 o 
   4 -11   2        6.65       22.74     10.38 o 
   5 -11   2       25.60        7.73     12.14 o 
   6 -11   2       61.11       57.76     13.73 o 
   7 -11   2        0.01       -1.04     12.40 o 
   8 -11   2        8.81       13.09     11.64 o 
  -4 -10   2       15.90        2.18     14.21 o 
  -3 -10   2      135.66      143.61     17.19 o 
  -2 -10   2       16.92        3.83     10.12 o 
  -1 -10   2        0.68        7.25      9.77 o 
   0 -10   2        1.32       10.43      5.81 o 
   1 -10   2      504.71      485.66     23.05 o 
   2 -10   2      155.77      137.73     15.43 o 
   3 -10   2       16.95        9.93     10.33 o 
   4 -10   2       56.78       64.45     11.57 o 
   5 -10   2       11.31       -2.57     11.61 o 
   6 -10   2       16.21       12.50     11.63 o 
   7 -10   2       42.37       29.08     12.20 o 
   8 -10   2       48.74       58.71     13.76 o 
   9 -10   2       83.85       63.82     15.41 o 
  -5  -9   2       14.74        3.14     13.47 o 
  -4  -9   2        0.90       -7.74     10.77 o 
  -3  -9   2       31.53       52.95     10.96 o 
  -2  -9   2      224.58      206.60     16.84 o 
  -1  -9   2       55.54       56.20     10.59 o 
   0  -9   2      280.94      226.81     11.65 o 
   1  -9   2        2.66        0.00      8.79 o 
   2  -9   2      273.24      286.92     16.14 o 
   3  -9   2      157.82      164.17     15.02 o 
   4  -9   2        4.03       11.78      8.39 o 
   5  -9   2       43.23       38.87     10.48 o 
   6  -9   2       72.49       81.62     12.08 o 
   7  -9   2        1.17        7.65      9.19 o 
   8  -9   2       21.64       26.40     10.42 o 
   9  -9   2       15.05       30.46     11.33 o 
  10  -9   2       35.72       22.39     13.94 o 
  -6  -8   2      239.34      225.56     20.19 o 
  -5  -8   2        3.46       -8.40     11.09 o 
  -4  -8   2       10.17       13.68      9.04 o 
  -3  -8   2       24.76        6.29     10.79 o 
  -2  -8   2     1030.33     1191.38     32.04 o 
  -1  -8   2      252.38      244.22     15.61 o 
   0  -8   2       13.28       13.92      7.49 o 
   1  -8   2      647.09      601.07     21.01 o 
   2  -8   2       37.16       57.28      8.26 o 
   3  -8   2      105.72      115.52     11.16 o 
   4  -8   2      193.42      182.18     13.61 o 
   5  -8   2      191.13      167.72     13.99 o 
   6  -8   2      498.19      543.18     22.23 o 
   7  -8   2      188.11      211.69     14.86 o 
   8  -8   2        3.86       18.41      9.09 o 
   9  -8   2        0.37       -5.48     10.00 o 
  10  -8   2       35.06       25.02     11.80 o 
  -7  -7   2       23.92       25.41     11.18 o 
  -6  -7   2       33.68       27.53      9.27 o 
  -5  -7   2      243.32      234.34     17.03 o 
  -4  -7   2        5.83        3.00      9.15 o 
  -3  -7   2      469.60      494.89     20.43 o 
  -2  -7   2      168.05      179.24     14.45 o 
  -1  -7   2     1147.21     1166.58     27.97 o 
   0  -7   2      217.17      190.18      8.69 o 
   1  -7   2        3.02        6.98      6.46 o 
   2  -7   2      112.29      133.65     10.74 o 
   3  -7   2        7.58        3.25      7.61 o 
   4  -7   2       56.22       67.62      9.76 o 
   5  -7   2       50.42       67.66      9.03 o 
   6  -7   2      161.80      182.38     13.25 o 
   7  -7   2      155.51      155.22     13.01 o 
   8  -7   2       62.88       73.62     10.87 o 
   9  -7   2        1.08        9.40      9.56 o 
  10  -7   2        1.52       11.36     10.10 o 
  11  -7   2       28.30        8.38     11.86 o 
  -8  -6   2        7.40       14.36     11.04 o 
  -7  -6   2        1.61        4.59      8.67 o 
  -6  -6   2       62.93       64.96     11.42 o 
  -5  -6   2      366.81      397.52     20.10 o 
  -4  -6   2      302.75      315.28     17.40 o 
  -3  -6   2        0.49       -5.34      6.90 o 
  -2  -6   2     1917.75     2074.98     34.78 o 
  -1  -6   2      108.34      132.60     10.06 o 
   0  -6   2      354.11      302.36      9.35 o 
   1  -6   2      629.76      590.94     17.18 o 
   2  -6   2       93.39      110.61      8.94 o 
   3  -6   2     1727.77     1782.14     30.00 o 
   4  -6   2      194.62      209.08     11.74 o 
   5  -6   2       41.29       44.70      8.14 o 
   6  -6   2        3.80        2.93      6.05 o 
   7  -6   2      264.10      256.33     14.92 o 
   8  -6   2      212.96      245.05     16.12 o 
   9  -6   2        2.98       15.36      8.67 o 
  10  -6   2       25.26       18.08     10.70 o 
  11  -6   2       63.73       84.84     13.33 o 
  -9  -5   2       22.14       15.79     10.48 o 
  -8  -5   2      122.94      150.03     15.18 o 
  -7  -5   2       22.09       22.46      8.77 o 
  -6  -5   2      277.63      286.43     18.05 o 
  -5  -5   2      178.58      206.11     13.24 o 
  -4  -5   2      713.51      762.74     23.25 o 
  -3  -5   2       28.71       33.68      7.50 o 
  -2  -5   2      148.32      196.61     10.99 o 
  -1  -5   2      563.28      608.84     17.07 o 
   0  -5   2     1422.91     1075.32     14.84 o 
   1  -5   2       31.67       20.39      5.31 o 
   2  -5   2      149.93      172.38      9.79 o 
   3  -5   2      633.48      771.00     18.31 o 
   4  -5   2      351.23      378.26     13.64 o 
   5  -5   2      235.76      225.88     12.43 o 
   6  -5   2      230.90      217.95     13.06 o 
   7  -5   2       18.65       14.53      8.12 o 
   8  -5   2      178.54      181.75     14.07 o 
   9  -5   2      236.78      260.58     17.51 o 
  10  -5   2       19.17       32.32     10.73 o 
  11  -5   2       88.58       61.95     14.14 o 
  -9  -4   2       47.36       36.96     11.01 o 
  -8  -4   2       16.35        7.74     10.63 o 
  -7  -4   2      138.32      164.17     14.49 o 
  -6  -4   2      172.22      163.70     13.30 o 
  -5  -4   2     1996.53     2081.27     36.69 o 
  -4  -4   2      593.09      662.00     19.65 o 
  -3  -4   2      671.82      730.80     18.97 o 
  -2  -4   2        0.11        1.14      4.69 o 
  -1  -4   2       97.00       82.08      6.77 o 
   0  -4   2     3893.68     3280.02     32.49 o 
   1  -4   2      225.14      252.13      9.56 o 
   2  -4   2     1315.43     1247.34     20.29 o 
   3  -4   2       41.14       80.64      6.72 o 
   4  -4   2     1089.97     1242.20     22.48 o 
   5  -4   2      575.30      605.51     17.43 o 
   6  -4   2       62.04       66.34      8.74 o 
   7  -4   2      423.46      430.35     17.54 o 
   8  -4   2      325.02      312.82     17.71 o 
   9  -4   2       94.80       70.71     11.60 o 
  10  -4   2       74.31      108.61     13.44 o 
  11  -4   2        3.42       -0.97     11.33 o 
  12  -4   2       22.92       26.17     12.53 o 
 -10  -3   2       49.79       31.79     13.80 o 
  -9  -3   2       88.93       79.58     13.59 o 
  -8  -3   2       52.50       48.36      9.74 o 
  -7  -3   2      104.24      102.31     12.06 o 
  -6  -3   2        0.06       -6.58      7.34 o 
  -5  -3   2      749.85      807.38     21.73 o 
  -4  -3   2     2550.65     2678.38     35.90 o 
  -3  -3   2     1411.58     1369.11     23.63 o 
  -2  -3   2      116.39      116.61      7.49 o 
  -1  -3   2     1173.29     1209.55     18.65 o 
   0  -3   2      625.17      559.87     14.47 o 
   1  -3   2     4540.22     4398.46     33.67 o 
   2  -3   2       60.97       65.04      5.06 o 
   3  -3   2     2014.05     2083.47     25.26 o 
   4  -3   2       98.62       63.90      6.41 o 
   5  -3   2      861.02      976.85     20.72 o 
   6  -3   2      644.75      684.81     19.34 o 
   7  -3   2       88.78       95.60     10.07 o 
   8  -3   2      799.13      791.29     24.16 o 
   9  -3   2      158.09      157.40     14.12 o 
  10  -3   2       26.81       13.57     10.32 o 
  11  -3   2        2.87        8.68     10.44 o 
  12  -3   2       30.39       13.09     12.81 o 
 -10  -2   2        7.85       12.55     10.36 o 
  -9  -2   2      212.35      206.89     16.58 o 
  -8  -2   2      554.11      500.62     22.34 o 
  -7  -2   2      647.50      735.40     23.89 o 
  -6  -2   2      339.18      323.54     16.17 o 
  -5  -2   2      189.68      197.97     11.10 o 
  -4  -2   2      723.11      603.83     16.34 o 
  -3  -2   2     3835.57     4184.20     38.12 o 
  -2  -2   2       33.41       51.71      5.18 o 
  -1  -2   2      431.60      398.91      9.74 o 
   0  -2   2      458.21      216.15      5.06 o 
   1  -2   2     5149.99     4358.91    115.82 o 
   2  -2   2      275.59      331.92      8.96 o 
   3  -2   2      627.18      514.84     12.15 o 
   4  -2   2     2549.33     2690.07     30.37 o 
   5  -2   2      530.90      592.39     16.08 o 
   6  -2   2      548.58      567.62     17.28 o 
   7  -2   2        5.14        1.10      6.37 o 
   8  -2   2        8.45       15.43      7.87 o 
   9  -2   2       82.49       77.40     11.14 o 
  10  -2   2       42.65       43.55     10.35 o 
  11  -2   2        7.64       -3.90     10.75 o 
 -11  -1   2       18.23       16.97     12.10 o 
 -10  -1   2        2.66       15.86      9.65 o 
  -9  -1   2        3.59       10.59      8.27 o 
  -8  -1   2      477.68      464.60     20.40 o 
  -7  -1   2     2291.22     2283.57     39.43 o 
  -6  -1   2      238.55      244.07     12.72 o 
  -5  -1   2       34.39       23.92      5.47 o 
  -4  -1   2      211.52      291.95     11.20 o 
  -3  -1   2      163.40      212.53      8.65 o 
  -2  -1   2     2369.49     2607.03     24.47 o 
  -1  -1   2      733.62      629.07     10.62 o 
   0  -1   2     1057.79      819.77      7.73 o 
   1  -1   2     2480.58     1625.34     16.18 o 
   2  -1   2      117.10      212.59      7.03 o 
   3  -1   2      144.89      149.71      7.16 o 
   4  -1   2       36.39       43.37      5.55 o 
   5  -1   2     5767.20     5983.56     50.92 o 
   6  -1   2      779.23      830.17     20.85 o 
   7  -1   2        1.46       -3.36      6.70 o 
   8  -1   2       27.80       58.28      9.33 o 
   9  -1   2      169.33      177.74     14.65 o 
  10  -1   2      140.44      116.01     14.04 o 
  11  -1   2        3.89        2.98     11.80 o 
 -11   0   2       72.59       49.06     13.01 o 
 -10   0   2       79.07       95.03     14.34 o 
  -9   0   2       38.52       33.55      9.97 o 
  -8   0   2       18.77       10.10      9.55 o 
  -7   0   2        3.12        2.30      6.70 o 
  -6   0   2      884.64      861.31     21.85 o 
  -5   0   2      191.32      165.33      9.52 o 
  -4   0   2        6.68        5.80      3.45 o 
  -3   0   2      665.27      755.90     14.34 o 
  -2   0   2     2838.81     3178.37     25.60 o 
  -1   0   2       48.45       43.03      3.40 o 
   0   0   2      157.56       59.88      2.46 o 
   1   0   2    13061.89    11067.12    181.67 o 
   2   0   2        3.47        8.96      3.40 o 
   3   0   2      533.57      564.10     12.67 o 
   4   0   2      672.15      653.26     15.45 o 
   5   0   2      747.67      860.60     19.75 o 
   6   0   2      843.37      834.86     21.86 o 
   7   0   2      159.60      146.67     11.49 o 
   8   0   2       69.70       88.35     10.75 o 
   9   0   2       27.72        0.79     10.57 o 
  10   0   2      157.23      129.89     15.31 o 
  11   0   2       52.21       63.64     12.40 o 
 -11   1   2      157.69      156.22     17.09 o 
 -10   1   2      545.97      500.31     24.46 o 
  -9   1   2       15.12        4.55      9.83 o 
  -8   1   2      157.18      148.08     12.70 o 
  -7   1   2      242.44      262.64     14.13 o 
  -6   1   2       60.41       74.40      8.26 o 
  -5   1   2      134.63      171.67      9.48 o 
  -4   1   2      166.99      213.07      9.24 o 
  -3   1   2     2588.82     2878.51     27.78 o 
  -2   1   2      258.51      153.57      6.66 o 
  -1   1   2      321.44      420.14      8.51 o 
   0   1   2       60.92       38.91      2.52 o 
   1   1   2       13.64       56.80      4.03 o 
   3   1   2     2013.69     2018.54     25.15 o 
   4   1   2       16.50       18.09      5.12 o 
   5   1   2       11.77       18.47      5.69 o 
   6   1   2      621.37      583.50     19.31 o 
   7   1   2      268.16      285.97     14.60 o 
   8   1   2       45.04       39.39      9.95 o 
   9   1   2      258.66      286.66     18.42 o 
  10   1   2        6.41       25.45     10.19 o 
  11   1   2        6.76       12.84     10.81 o 
 -12   2   2        0.15       -9.97     12.29 o 
 -11   2   2        8.57        7.82     10.26 o 
 -10   2   2       91.03       95.38     13.88 o 
  -9   2   2       58.05       67.43     11.01 o 
  -8   2   2       27.56       30.47      8.67 o 
  -7   2   2      265.67      290.99     14.83 o 
  -6   2   2      872.53      944.76     22.13 o 
  -5   2   2      249.98      331.26     12.53 o 
  -4   2   2      764.01      682.99     15.66 o 
  -3   2   2      355.63      421.97     11.33 o 
  -1   2   2      324.40      160.56      6.77 o 
   0   2   2      237.20      173.64      4.83 o 
   1   2   2      504.95      562.25     12.20 o 
   2   2   2     2766.90     3055.95     30.50 o 
   3   2   2     3002.90     3144.00     34.06 o 
   4   2   2      525.16      548.32     15.90 o 
   5   2   2      179.14      162.98     10.38 o 
   6   2   2        4.18       10.84      6.58 o 
   7   2   2      507.27      521.58     20.35 o 
   8   2   2       42.41       46.66     10.62 o 
   9   2   2      100.02      124.38     13.68 o 
  10   2   2       91.93       89.65     13.58 o 
 -12   3   2        9.59       -6.61     14.77 o 
 -11   3   2      102.99      107.31     14.00 o 
 -10   3   2      111.01       84.20     13.03 o 
  -9   3   2       42.04       46.65      9.28 o 
  -8   3   2      126.05      118.05     12.02 o 
  -7   3   2       99.63       99.92      9.77 o 
  -6   3   2      650.38      669.82     19.61 o 
  -5   3   2       16.33       17.97      6.87 o 
  -4   3   2      756.36      900.46     18.84 o 
  -3   3   2      157.97      166.42      8.23 o 
  -2   3   2      124.04      220.04      8.62 o 
  -1   3   2     5709.12     6468.24     43.80 o 
   0   3   2      371.04      331.56      7.12 o 
   1   3   2        4.56        6.23      3.46 o 
   2   3   2     1368.85     1503.51     23.67 o 
   3   3   2      285.49      372.79     13.50 o 
   4   3   2      406.87      419.28     15.37 o 
   5   3   2       35.32       22.82      8.10 o 
   6   3   2     1252.89     1246.95     29.57 o 
   7   3   2       43.91       30.33     10.47 o 
   8   3   2        0.47        4.95      7.28 o 
   9   3   2        2.91       10.32      9.70 o 
  10   3   2       78.51       80.59     15.29 o 
 -12   4   2        5.97       23.24     11.34 o 
 -11   4   2        5.87       20.65      8.85 o 
 -10   4   2      184.41      172.63     16.82 o 
  -9   4   2       78.89       72.24     12.44 o 
  -8   4   2       48.35       33.09      9.81 o 
  -7   4   2      209.15      205.22     12.72 o 
  -6   4   2      174.69      196.81     12.15 o 
  -5   4   2      986.33     1130.17     23.83 o 
  -4   4   2      253.50      328.25     12.80 o 
  -3   4   2      308.83      318.85     11.67 o 
  -2   4   2      559.01      667.96     16.01 o 
  -1   4   2      887.28     1124.18     20.08 o 
   0   4   2     4248.91     3608.80     39.94 o 
   1   4   2       25.91       35.16      5.27 o 
   2   4   2     1611.48     1564.91     26.97 o 
   3   4   2       52.36       69.03      8.09 o 
   4   4   2      837.26      801.02     22.69 o 
   5   4   2       11.37       12.84      8.41 o 
   6   4   2      104.67       81.62     11.52 o 
   7   4   2      109.93      113.33     11.78 o 
   8   4   2      124.92      109.47     14.96 o 
   9   4   2        8.59       20.22      9.70 o 
 -11   5   2        4.00       -8.03     11.45 o 
 -10   5   2      115.30       98.55     14.27 o 
  -9   5   2       62.38       62.15     11.87 o 
  -8   5   2        0.50       -7.78      8.52 o 
  -7   5   2        3.51       16.37      6.61 o 
  -6   5   2        7.30        6.74      6.88 o 
  -5   5   2      375.84      437.48     16.47 o 
  -4   5   2      212.31      259.59     12.31 o 
  -3   5   2       62.12       47.60      6.60 o 
  -2   5   2      364.76      416.26     14.36 o 
  -1   5   2     1328.23     1532.17     26.37 o 
   0   5   2      563.37      535.36     11.34 o 
   1   5   2     1053.35     1092.98     23.26 o 
   2   5   2      170.96      149.59     10.78 o 
   3   5   2     2133.50     2067.66     36.02 o 
   4   5   2       27.49       38.08      9.19 o 
   5   5   2        6.66        6.21      7.46 o 
   6   5   2        9.39       10.87      9.39 o 
   7   5   2      187.71      222.83     16.92 o 
   8   5   2      242.25      248.12     18.63 o 
 -11   6   2       13.60       20.73     10.57 o 
 -10   6   2        0.23        0.00      9.40 o 
  -9   6   2       44.38       52.75     11.51 o 
  -8   6   2      226.82      222.55     15.80 o 
  -7   6   2      597.71      651.80     23.13 o 
  -6   6   2      591.64      622.67     21.62 o 
  -5   6   2      314.32      345.61     15.89 o 
  -4   6   2      249.53      298.14     14.38 o 
  -3   6   2     1483.36     1618.75     30.04 o 
  -2   6   2      279.89      281.22     13.57 o 
  -1   6   2      827.81      866.18     22.14 o 
   0   6   2      581.82      511.83     12.51 o 
   1   6   2      533.99      519.95     18.98 o 
   2   6   2       70.59       65.55     10.32 o 
   3   6   2       88.90       82.63     10.05 o 
   4   6   2       17.17       12.63      8.25 o 
   5   6   2       83.34       72.46     11.53 o 
   6   6   2       16.31       25.12     10.57 o 
   7   6   2        5.68      -11.57     10.83 o 
   8   6   2       20.70        5.36     10.12 o 
 -11   7   2        1.63       -1.08     11.80 o 
 -10   7   2      101.28       86.31     13.94 o 
  -9   7   2       22.08       37.37     10.90 o 
  -8   7   2      274.45      268.65     18.99 o 
  -7   7   2      118.90      125.43     12.49 o 
  -6   7   2       98.82      109.59     12.63 o 
  -5   7   2      149.56      193.90     13.06 o 
  -4   7   2      381.59      448.90     18.24 o 
  -3   7   2      472.86      483.38     19.50 o 
  -2   7   2      427.01      467.87     18.86 o 
  -1   7   2      343.17      339.54     16.94 o 
   0   7   2     1710.46     1641.39     29.89 o 
   1   7   2      490.24      523.59     19.59 o 
   2   7   2      127.43      118.85     12.08 o 
   3   7   2        0.16       -3.65      7.63 o 
   4   7   2       68.25       96.68     11.61 o 
   5   7   2      544.64      622.59     26.84 o 
   6   7   2        8.35        6.76     10.09 o 
   7   7   2       11.17        7.46     11.73 o 
 -10   8   2      106.52      109.29     14.98 o 
  -9   8   2       40.41       67.73     11.16 o 
  -8   8   2      100.97       81.76     12.08 o 
  -7   8   2       65.43       51.34     12.54 o 
  -6   8   2       46.28       57.18     10.48 o 
  -5   8   2       59.88       53.43     10.80 o 
  -4   8   2      129.86      113.86     12.99 o 
  -3   8   2      453.65      492.74     20.53 o 
  -2   8   2        3.44        6.75      9.01 o 
  -1   8   2      190.68      164.77     14.17 o 
   0   8   2       15.39       20.14      6.16 o 
   1   8   2        1.98        0.00      8.59 o 
   2   8   2        2.38       15.56      8.16 o 
   3   8   2        9.47       24.25     10.00 o 
   4   8   2       75.32       59.79     12.36 o 
   5   8   2       29.62       22.68     10.49 o 
   6   8   2       60.78       56.03     14.61 o 
 -10   9   2       30.34       26.69     12.48 o 
  -9   9   2       18.13       23.68     11.51 o 
  -8   9   2       55.11       46.02     12.86 o 
  -7   9   2       63.68       66.53     12.52 o 
  -6   9   2        9.10        2.55     10.93 o 
  -5   9   2       64.73       70.07     12.98 o 
  -4   9   2      218.56      243.08     17.04 o 
  -3   9   2      775.01      798.41     28.14 o 
  -2   9   2      451.29      452.21     22.54 o 
  -1   9   2      127.75      126.99     14.89 o 
   0   9   2        4.12       -0.49      6.18 o 
   1   9   2       19.35       -0.84     10.89 o 
   2   9   2      478.88      538.97     24.62 o 
   3   9   2        0.40        7.61      9.70 o 
   4   9   2       22.29       15.34     10.77 o 
  -8  10   2       19.21       19.94     13.15 o 
  -7  10   2       61.52       59.64     12.88 o 
  -6  10   2       35.24       27.54     14.12 o 
  -5  10   2       20.48       29.36     11.08 o 
  -4  10   2       32.89       35.00     11.94 o 
  -3  10   2      205.61      212.86     17.71 o 
  -2  10   2        1.07        6.25      9.83 o 
  -1  10   2       34.99       40.94     11.68 o 
   0  10   2        0.80       -1.87      7.04 o 
   1  10   2      101.45       94.36     14.98 o 
   2  10   2       45.98       56.77     13.68 o 
   3  10   2      103.36      123.80     16.91 o 
  -7  11   2       95.71      101.20     16.89 o 
  -6  11   2      154.34      182.36     18.85 o 
  -5  11   2      240.43      198.23     21.16 o 
  -4  11   2        5.69        1.01     12.47 o 
  -3  11   2       40.52       44.44     12.70 o 
  -2  11   2        8.68       22.38     10.47 o 
  -1  11   2      159.20      209.58     18.79 o 
   0  11   2        6.11        2.12      7.83 o 
   1  11   2       25.46      -18.57     15.18 o 
   2 -12   3       18.68        1.10     11.16 o 
   3 -12   3        5.07       -1.09     14.11 o 
   4 -12   3       44.92       44.91     13.10 o 
   5 -12   3       56.43       45.55     15.36 o 
  -2 -11   3       32.17       24.40     13.77 o 
  -1 -11   3        2.78       -3.17     10.51 o 
   0 -11   3       25.28       24.48      7.97 o 
   1 -11   3      128.29      169.18     15.80 o 
   2 -11   3      136.81      122.53     16.33 o 
   3 -11   3        5.57        1.93     10.68 o 
   4 -11   3       11.78       14.61     12.05 o 
   5 -11   3        4.63        6.95     11.96 o 
   6 -11   3       36.99       24.58     13.51 o 
   7 -11   3       24.63       30.95     12.49 o 
  -3 -10   3      182.13      185.60     19.39 o 
  -2 -10   3        6.92      -11.76     11.00 o 
  -1 -10   3       16.95       14.88      9.85 o 
   0 -10   3        0.86        6.73      5.63 o 
   1 -10   3      131.39      128.52     14.69 o 
   2 -10   3      470.48      459.96     22.74 o 
   3 -10   3      199.40      235.49     17.23 o 
   4 -10   3       17.21       30.20     10.53 o 
   5 -10   3        0.21        7.09     10.01 o 
   6 -10   3       55.48       60.76     12.95 o 
   7 -10   3       63.85       58.05     12.32 o 
   8 -10   3       23.25       46.15     13.18 o 
   9 -10   3       32.33       10.96     14.62 o 
  -5  -9   3        9.75       11.80     11.70 o 
  -4  -9   3        2.11        0.99     12.18 o 
  -3  -9   3       11.51       21.18     10.29 o 
  -2  -9   3      292.24      340.06     19.91 o 
  -1  -9   3      143.31      116.50     14.23 o 
   0  -9   3        3.46        1.08     12.07 o 
   1  -9   3       20.23       31.01      8.04 o 
   2  -9   3       59.29       58.18     10.33 o 
   3  -9   3      176.55      179.61     13.71 o 
   4  -9   3      120.38      125.03     14.14 o 
   5  -9   3      123.92      143.63     13.72 o 
   6  -9   3       16.45       26.48      9.79 o 
   7  -9   3       50.27       63.26     11.78 o 
   8  -9   3       32.62       53.64     10.44 o 
   9  -9   3        0.03      -16.24     11.21 o 
  10  -9   3        6.28       13.20      9.72 o 
  -6  -8   3      128.63      154.30     17.54 o 
  -5  -8   3       18.55        0.00     12.19 o 
  -4  -8   3        9.38       30.74      8.83 o 
  -3  -8   3       13.53        8.10     10.24 o 
  -2  -8   3      114.24      118.98     13.47 o 
  -1  -8   3     1676.99     1659.46     36.11 o 
   0  -8   3      256.29      200.58     10.57 o 
   1  -8   3       22.35       13.09      8.53 o 
   2  -8   3       12.58        7.12      7.74 o 
   3  -8   3      201.26      214.35     14.29 o 
   4  -8   3       99.23       97.34     11.65 o 
   5  -8   3       92.91       56.90     11.47 o 
   6  -8   3      213.76      200.11     16.22 o 
   7  -8   3      190.11      206.88     15.46 o 
   8  -8   3        4.98      -13.02      9.38 o 
   9  -8   3       19.93        6.62     11.39 o 
  10  -8   3        0.12        8.28      8.90 o 
  -7  -7   3        5.54       -7.29     11.07 o 
  -6  -7   3        0.27      -15.68     10.45 o 
  -5  -7   3      157.84      176.00     15.43 o 
  -4  -7   3       21.53       26.37     10.17 o 
  -3  -7   3        0.49       -0.71      9.16 o 
  -2  -7   3      435.67      409.63     19.61 o 
  -1  -7   3      103.10      109.16     11.06 o 
   0  -7   3      496.48      435.39     12.09 o 
   1  -7   3      257.87      245.88     13.35 o 
   2  -7   3      689.09      692.57     21.36 o 
   3  -7   3       22.19       12.47      7.69 o 
   4  -7   3      126.30      142.29     11.59 o 
   5  -7   3       18.61       22.53      8.26 o 
   6  -7   3        0.03       -5.39      8.36 o 
   7  -7   3      199.71      186.81     14.56 o 
   8  -7   3       64.22       58.84     12.67 o 
   9  -7   3        0.31      -11.54     10.84 o 
  10  -7   3        0.05        1.96      9.10 o 
  11  -7   3       20.23       18.45     11.84 o 
  -8  -6   3       49.29       52.63     12.72 o 
  -7  -6   3        2.07       -7.55     10.77 o 
  -6  -6   3       15.49        9.31     10.34 o 
  -5  -6   3       33.08       38.73     11.39 o 
  -4  -6   3     1934.71     2102.90     39.46 o 
  -3  -6   3       23.91       14.19      7.22 o 
  -2  -6   3      209.42      229.88     13.38 o 
  -1  -6   3      470.32      493.13     17.56 o 
   0  -6   3      256.58      264.13      8.96 o 
   1  -6   3      137.65      163.08      9.84 o 
   2  -6   3       77.13       63.31      7.75 o 
   3  -6   3     1208.92     1326.60     26.55 o 
   4  -6   3      309.09      343.37     14.42 o 
   5  -6   3       20.91       16.81      7.27 o 
   6  -6   3        7.62        9.83      7.00 o 
   7  -6   3       29.99       31.94      9.24 o 
   8  -6   3      182.74      175.54     12.93 o 
   9  -6   3      155.34      190.56     15.55 o 
  10  -6   3        0.15       13.15      9.86 o 
  11  -6   3       23.07       21.99     12.96 o 
  -9  -5   3       12.06        0.00     11.23 o 
  -8  -5   3       37.50       43.37     10.43 o 
  -7  -5   3        0.39       -2.57      9.28 o 
  -6  -5   3       12.62       26.64      9.48 o 
  -5  -5   3      750.63      750.48     25.31 o 
  -4  -5   3      199.91      232.51     14.00 o 
  -3  -5   3     1247.90     1375.63     28.63 o 
  -2  -5   3       10.07        6.24      6.35 o 
  -1  -5   3     1547.77     1565.06     27.29 o 
   0  -5   3      299.62      259.63     13.77 o 
   1  -5   3      381.69      367.14     13.34 o 
   2  -5   3      102.41       98.02      8.00 o 
   3  -5   3       38.02       19.04      6.18 o 
   4  -5   3     1090.24     1215.58     24.65 o 
   5  -5   3      134.66      170.32     10.54 o 
   6  -5   3       12.91       25.48      8.15 o 
   7  -5   3       24.48       27.38      7.83 o 
   8  -5   3       53.22       48.10     10.58 o 
   9  -5   3      163.26      161.92     14.06 o 
  10  -5   3       91.89      101.96     14.05 o 
  11  -5   3       54.67       39.85     13.82 o 
  -9  -4   3        4.44       -8.00     10.59 o 
  -8  -4   3       11.79       -6.20     10.59 o 
  -7  -4   3      670.06      736.12     26.68 o 
  -6  -4   3        5.34        1.37      8.13 o 
  -5  -4   3      284.45      298.20     15.81 o 
  -4  -4   3     1395.09     1532.48     29.90 o 
  -3  -4   3      227.52      292.60     13.80 o 
  -2  -4   3      399.00      433.06     14.43 o 
  -1  -4   3      271.61      215.23     10.06 o 
   0  -4   3     3342.69     2880.19     35.04 o 
   1  -4   3      720.63      724.76     16.01 o 
   2  -4   3      101.71      120.04      7.26 o 
   3  -4   3       38.52       40.00      5.40 o 
   4  -4   3        6.07       15.15      5.22 o 
   5  -4   3      958.53      988.90     22.57 o 
   6  -4   3      409.46      420.35     16.22 o 
   7  -4   3      120.24      130.55     12.16 o 
   8  -4   3       44.54       50.54      9.16 o 
   9  -4   3      245.73      245.28     16.94 o 
  10  -4   3       81.91       90.17     13.09 o 
  11  -4   3       47.01       49.37     13.10 o 
 -10  -3   3        0.98       16.87     10.54 o 
  -9  -3   3       32.02       23.31     10.99 o 
  -8  -3   3      302.86      307.27     19.65 o 
  -7  -3   3      148.27      130.67     13.20 o 
  -6  -3   3      641.62      630.52     22.14 o 
  -5  -3   3      165.96      167.48     10.64 o 
  -4  -3   3     1415.27     1581.21     28.42 o 
  -3  -3   3      620.33      683.35     17.81 o 
  -2  -3   3       32.63       24.30      4.66 o 
  -1  -3   3       59.63       72.64      5.90 o 
   0  -3   3       65.29       19.36      4.53 o 
   1  -3   3     1845.30     1881.47     23.31 o 
   2  -3   3        2.18       -3.46      3.73 o 
   3  -3   3       20.50       14.90      4.39 o 
   4  -3   3      175.28      175.98      9.06 o 
   5  -3   3      100.51      108.39      8.79 o 
   6  -3   3      350.55      340.98     14.76 o 
   7  -3   3      248.11      325.60     15.84 o 
   8  -3   3      621.50      619.44     23.37 o 
   9  -3   3      209.86      223.76     15.84 o 
  10  -3   3       54.80       38.15     12.32 o 
  11  -3   3        3.53        2.01      9.33 o 
 -10  -2   3       50.79       37.84     13.65 o 
  -9  -2   3        0.09        7.00      9.42 o 
  -8  -2   3      187.85      168.57     14.25 o 
  -7  -2   3      998.91      957.99     27.18 o 
  -6  -2   3       54.66       80.13      9.95 o 
  -5  -2   3      294.19      277.70     12.95 o 
  -4  -2   3       16.76       26.40      5.22 o 
  -3  -2   3     2476.16     2757.96     32.05 o 
  -2  -2   3     1168.90     1325.78     20.26 o 
  -1  -2   3       62.87       54.06      5.04 o 
   0  -2   3     1278.98     1014.88     11.10 o 
   1  -2   3      546.08      275.09      8.52 o 
   2  -2   3     2442.23     2609.69     26.58 o 
   3  -2   3       58.47       59.16      5.79 o 
   4  -2   3      360.99      385.45     12.80 o 
   5  -2   3      189.90      233.64     11.29 o 
   6  -2   3      914.54      968.12     23.60 o 
   7  -2   3      132.29      136.73     11.92 o 
   8  -2   3      119.33       89.13     11.64 o 
   9  -2   3       59.36       74.32     10.65 o 
  10  -2   3       87.04       69.77     14.54 o 
  11  -2   3        3.74        9.14      9.47 o 
 -11  -1   3       41.50       41.96     12.50 o 
 -10  -1   3       17.65       23.70      9.04 o 
  -9  -1   3      103.81      105.54     13.37 o 
  -8  -1   3      147.51      119.34     13.32 o 
  -7  -1   3      878.07      871.58     24.92 o 
  -6  -1   3      374.82      426.74     16.42 o 
  -5  -1   3      515.51      528.58     16.61 o 
  -4  -1   3        4.86       -4.50      5.10 o 
  -3  -1   3      531.41      619.70     14.52 o 
  -2  -1   3     2513.44     2842.69     27.80 o 
  -1  -1   3      138.14      150.06      6.29 o 
   0  -1   3      106.46      108.34      6.17 o 
   1  -1   3     1379.55     1328.50     16.95 o 
   2  -1   3        3.67       21.60      3.49 o 
   3  -1   3      373.98      439.66     11.96 o 
   4  -1   3      385.59      401.96     12.67 o 
   5  -1   3     4031.12     4236.31     44.90 o 
   6  -1   3     1631.32     1785.90     32.02 o 
   7  -1   3      291.72      336.03     15.89 o 
   8  -1   3       17.91       29.80      8.51 o 
   9  -1   3       12.05        6.39      8.60 o 
  10  -1   3      149.80      103.30     15.32 o 
  11  -1   3       84.18       92.42     13.66 o 
 -11   0   3       92.15       62.27     15.25 o 
 -10   0   3      191.09      159.92     16.32 o 
  -9   0   3       37.65       24.73     10.91 o 
  -8   0   3       36.33       23.54      9.24 o 
  -7   0   3      479.57      464.10     18.43 o 
  -6   0   3      188.50      253.86     12.58 o 
  -5   0   3     1033.99     1098.77     22.72 o 
  -4   0   3       66.51       65.94      6.05 o 
  -3   0   3     1602.85     1728.70     23.06 o 
  -2   0   3      510.82      275.60      8.79 o 
  -1   0   3     4456.41     4388.56     31.26 o 
   0   0   3       25.66       12.74      2.44 o 
   1   0   3        1.05       -0.62      3.47 o 
   2   0   3      547.25      615.08     12.88 o 
   3   0   3      803.71      816.04     16.41 o 
   4   0   3      567.89      581.14     15.80 o 
   5   0   3       10.82        4.46      5.31 o 
   6   0   3      544.32      482.62     17.93 o 
   7   0   3      258.51      229.91     13.41 o 
   8   0   3       13.96        7.19      8.92 o 
   9   0   3        2.10        6.62      8.68 o 
  10   0   3       44.31       46.30     12.50 o 
  11   0   3       54.20       54.70     14.02 o 
 -11   1   3       52.32       39.45     12.76 o 
 -10   1   3      281.35      251.27     19.64 o 
  -9   1   3      270.86      239.11     16.65 o 
  -8   1   3      330.19      344.99     17.85 o 
  -7   1   3       54.23       52.28      8.65 o 
  -6   1   3      510.31      598.62     18.43 o 
  -5   1   3     2057.25     2200.61     31.47 o 
  -4   1   3      423.06      503.55     14.25 o 
  -3   1   3      302.42      343.06     10.67 o 
  -2   1   3     1782.22     2043.93     22.97 o 
  -1   1   3     1168.71      731.49     13.00 o 
   0   1   3      392.97      346.91      6.53 o 
   1   1   3       49.89       36.34      4.80 o 
   2   1   3     5269.49     5099.96     39.90 o 
   3   1   3     4918.10     5655.83     46.08 o 
   4   1   3      726.54      767.41     18.58 o 
   5   1   3        1.36        1.44      5.32 o 
   6   1   3        3.16       -6.20      7.83 o 
   7   1   3      636.58      613.90     22.11 o 
   8   1   3      184.98      189.68     14.82 o 
   9   1   3       18.93       24.31     10.56 o 
  10   1   3       11.45        9.89     10.73 o 
 -11   2   3        0.64      -18.98     12.65 o 
 -10   2   3      127.53      104.60     14.90 o 
  -9   2   3       15.00       31.54      9.00 o 
  -8   2   3      217.04      214.77     14.36 o 
  -7   2   3      176.53      182.26     12.42 o 
  -6   2   3      167.20      195.95     11.87 o 
  -5   2   3      130.34      161.59     10.54 o 
  -4   2   3     2985.34     3197.40     35.34 o 
  -3   2   3        8.89       11.41      4.15 o 
  -2   2   3       36.63       21.67      3.89 o 
  -1   2   3      216.95      329.94      9.59 o 
   0   2   3       76.55       44.49      3.51 o 
   1   2   3      116.22      123.17      6.95 o 
   2   2   3      841.00     1012.04     19.03 o 
   3   2   3     2127.89     2288.63     31.15 o 
   4   2   3      277.22      274.17     12.23 o 
   5   2   3        0.23       -8.95      6.34 o 
   6   2   3      171.94      179.48     12.80 o 
   7   2   3      125.82       98.85     13.10 o 
   8   2   3      263.09      274.53     18.02 o 
   9   2   3       93.47       91.21     14.71 o 
  10   2   3        8.39        9.38     10.38 o 
 -11   3   3       99.57       95.56     16.18 o 
 -10   3   3       48.74       37.83     10.81 o 
  -9   3   3      123.56      116.20     13.42 o 
  -8   3   3      304.74      283.59     16.45 o 
  -7   3   3        5.11        1.78      7.32 o 
  -6   3   3      270.99      279.94     14.27 o 
  -5   3   3      683.52      768.43     19.76 o 
  -4   3   3      365.57      278.86     11.80 o 
  -3   3   3      220.44      225.35      9.86 o 
  -2   3   3       98.03      104.37      7.26 o 
  -1   3   3      604.12      616.12     14.69 o 
   0   3   3     9097.15     7748.90     75.01 o 
   1   3   3      144.23      180.20      9.02 o 
   2   3   3      247.75      244.90     11.09 o 
   3   3   3       30.77       39.41      6.49 o 
   4   3   3     1983.54     1927.62     33.10 o 
   5   3   3      147.62      160.05     11.80 o 
   6   3   3      112.50      110.15     13.40 o 
   7   3   3      330.35      318.70     18.73 o 
   8   3   3        0.59       -1.74      8.96 o 
   9   3   3        9.57       -8.86     10.38 o 
  10   3   3        0.66        7.77      9.87 o 
 -11   4   3        0.03        8.04      9.64 o 
 -10   4   3       63.08       49.12     13.69 o 
  -9   4   3       64.07       57.79     12.14 o 
  -8   4   3      237.83      262.87     16.34 o 
  -7   4   3      340.85      324.18     17.25 o 
  -6   4   3       14.09       19.66      8.14 o 
  -5   4   3      157.61      173.95     11.27 o 
  -4   4   3      429.29      542.74     16.60 o 
  -3   4   3     1494.23     1403.06     24.65 o 
  -2   4   3       10.27       11.33      5.47 o 
  -1   4   3     1187.93     1336.45     23.19 o 
   0   4   3     3834.05     3340.08     55.29 o 
   1   4   3      170.63      181.59      9.81 o 
   2   4   3        0.12       -1.37      5.43 o 
   3   4   3      527.60      565.00     18.76 o 
   4   4   3      155.33      155.93     11.35 o 
   5   4   3     1236.41     1308.08     32.00 o 
   6   4   3       58.36       35.61     10.90 o 
   7   4   3        0.59       -1.68      8.38 o 
   8   4   3      101.22       76.55     13.60 o 
   9   4   3       38.88       44.59     13.51 o 
 -11   5   3        7.51        0.00     12.06 o 
 -10   5   3        3.21       11.94      9.85 o 
  -9   5   3      124.24      135.55     13.57 o 
  -8   5   3      357.86      373.67     18.78 o 
  -7   5   3        2.59       15.76      7.88 o 
  -6   5   3      164.32      179.16     12.92 o 
  -5   5   3       71.07       85.18      8.25 o 
  -4   5   3      192.90      217.58     12.30 o 
  -3   5   3     2576.49     2747.21     37.26 o 
  -2   5   3        1.03        2.68      5.59 o 
  -1   5   3      255.59      273.37     12.37 o 
   0   5   3      582.21      488.64     14.50 o 
   1   5   3     1209.65     1186.80     25.42 o 
   2   5   3       16.96        8.05      7.27 o 
   3   5   3      118.90       92.47     11.79 o 
   4   5   3     1452.98     1609.67     34.74 o 
   5   5   3        8.16        2.95      8.19 o 
   6   5   3       10.23        9.88      7.55 o 
   7   5   3        0.12       -3.68      9.39 o 
   8   5   3       99.92       65.94     16.48 o 
 -11   6   3       21.89       -5.30     13.29 o 
 -10   6   3       20.37       24.87     10.30 o 
  -9   6   3        2.46        5.17      9.21 o 
  -8   6   3      209.64      211.60     16.13 o 
  -7   6   3      227.01      228.95     15.12 o 
  -6   6   3      329.63      337.81     16.72 o 
  -5   6   3       13.62        5.97      8.61 o 
  -4   6   3      407.48      472.95     17.86 o 
  -3   6   3     1206.57     1349.76     28.34 o 
  -2   6   3      289.16      298.07     14.69 o 
  -1   6   3       53.82       77.42      8.64 o 
   0   6   3      834.58      694.24     32.23 o 
   1   6   3       15.42       13.93      7.66 o 
   2   6   3     1512.67     1538.58     33.73 o 
   3   6   3        0.40        4.76      8.36 o 
   4   6   3        1.13       -2.25      7.67 o 
   5   6   3      106.65       95.10     13.31 o 
   6   6   3       20.04       39.37     10.56 o 
   7   6   3        1.00       11.17     11.35 o 
 -11   7   3       44.18        5.53     13.78 o 
 -10   7   3        1.98       -1.00     10.97 o 
  -9   7   3       41.64       54.06     13.06 o 
  -8   7   3       36.53       20.94     12.00 o 
  -7   7   3       70.76       67.80     11.58 o 
  -6   7   3       67.55       61.44     11.25 o 
  -5   7   3        1.70        9.37      7.58 o 
  -4   7   3      121.70      154.54     12.45 o 
  -3   7   3      257.50      293.39     16.28 o 
  -2   7   3      242.68      263.54     14.93 o 
  -1   7   3        4.77        6.82      7.73 o 
   0   7   3      320.68      258.62     10.86 o 
   1   7   3     1872.94     1920.25     38.79 o 
   2   7   3        0.42       13.70      8.31 o 
   3   7   3        6.89        6.22      7.94 o 
   4   7   3        6.26       11.01      9.78 o 
   5   7   3      226.92      240.60     18.65 o 
   6   7   3       33.18       37.69     11.75 o 
 -10   8   3       54.68       30.96     13.29 o 
  -9   8   3        0.04       -7.85     11.45 o 
  -8   8   3      123.79      110.75     15.78 o 
  -7   8   3       75.75       70.08     13.05 o 
  -6   8   3      141.73      148.34     14.30 o 
  -5   8   3      163.28      168.10     15.14 o 
  -4   8   3      205.68      207.11     15.57 o 
  -3   8   3      297.90      297.77     18.77 o 
  -2   8   3        1.07       18.43      8.74 o 
  -1   8   3      422.54      410.58     20.82 o 
   0   8   3       26.78       27.95     11.12 o 
   1   8   3       38.62       34.30      9.99 o 
   2   8   3       57.92       60.39     11.49 o 
   3   8   3       10.60        4.43      9.91 o 
   4   8   3        3.56       10.52      9.62 o 
   5   8   3        2.91        2.08     10.59 o 
  -9   9   3        0.28       -5.29     11.64 o 
  -8   9   3       32.21       28.65     13.22 o 
  -7   9   3       26.18       13.93     11.26 o 
  -6   9   3       51.26       60.85     12.31 o 
  -5   9   3      100.46      116.86     14.37 o 
  -4   9   3       28.14       26.34     12.48 o 
  -3   9   3      377.95      429.89     20.63 o 
  -2   9   3      967.68     1082.90     32.62 o 
  -1   9   3       68.33       63.70     12.94 o 
   0   9   3        4.27       -1.56      6.78 o 
   1   9   3       25.40       28.57     11.01 o 
   2   9   3      189.71      225.54     17.43 o 
   3   9   3       94.97       82.38     14.90 o 
   4   9   3        1.34        3.23     11.35 o 
  -8  10   3        4.42       -9.72     13.36 o 
  -7  10   3       55.63       57.41     12.38 o 
  -6  10   3       29.76      -10.80     13.84 o 
  -5  10   3        0.98        2.85     11.28 o 
  -4  10   3        4.78       11.16     11.40 o 
  -3  10   3        8.94       16.61     10.60 o 
  -2  10   3       78.42       63.11     14.44 o 
  -1  10   3       18.56        5.66     11.33 o 
   0  10   3        1.87       13.76      6.68 o 
   1  10   3        0.20      -18.21     12.14 o 
   2  10   3       22.16        3.14     11.62 o 
  -6  11   3      133.71      142.09     18.28 o 
  -5  11   3      264.22      277.17     22.06 o 
  -4  11   3       65.39       53.48     14.64 o 
  -3  11   3       32.03       27.16     13.37 o 
  -2  11   3       10.06        4.21     12.00 o 
  -1  11   3       66.17       62.19     13.04 o 
   0  11   3      104.66       72.05     21.90 o 
   2 -12   4       14.73       20.06     10.21 o 
   3 -12   4        3.53        9.95     12.27 o 
   4 -12   4        0.66        1.11     12.81 o 
  -1 -11   4       46.73       27.85     12.94 o 
   0 -11   4       30.32       30.39      8.80 o 
   1 -11   4       10.18       11.04      9.47 o 
   2 -11   4      124.13      123.56     16.57 o 
   3 -11   4       45.28       41.31     12.52 o 
   4 -11   4        7.58      -11.89     12.84 o 
   5 -11   4       11.75       20.21     12.46 o 
   6 -11   4       68.54       77.14     13.59 o 
   7 -11   4       52.01       70.56     13.25 o 
  -3 -10   4        4.61      -12.67     12.13 o 
  -2 -10   4      155.34      150.46     17.12 o 
  -1 -10   4        0.81        9.46      8.87 o 
   0 -10   4       10.60       -0.87      7.27 o 
   1 -10   4        6.30       20.35      8.34 o 
   2 -10   4      411.74      448.37     23.11 o 
   3 -10   4      173.62      179.50     15.87 o 
   4 -10   4       64.43       48.50     13.35 o 
   5 -10   4        0.07        0.00     11.08 o 
   6 -10   4        0.64       11.28     10.30 o 
   7 -10   4       39.68        9.87     12.25 o 
   8 -10   4       66.62       70.10     14.31 o 
  -5  -9   4        0.34       -2.18     11.20 o 
  -4  -9   4       95.01      111.83     12.95 o 
  -3  -9   4        2.43       19.67     10.39 o 
  -2  -9   4        5.01       22.83      8.95 o 
  -1  -9   4      146.45      139.01     13.95 o 
   0  -9   4      112.14       90.96      8.84 o 
   1  -9   4        2.41       10.86      8.14 o 
   2  -9   4        6.23        7.66      8.92 o 
   3  -9   4      337.08      314.76     17.90 o 
   4  -9   4      174.42      188.80     15.49 o 
   5  -9   4       16.19       33.19     10.65 o 
   6  -9   4       56.95       61.13     10.80 o 
   7  -9   4       25.24       18.90     11.57 o 
   8  -9   4       24.03        0.96     11.10 o 
   9  -9   4       12.33        8.30     13.52 o 
  -6  -8   4        7.50       -4.26     12.33 o 
  -5  -8   4      288.46      342.76     21.59 o 
  -4  -8   4        8.69       14.33      9.97 o 
  -3  -8   4       15.96        1.66      9.58 o 
  -2  -8   4        0.12       -0.78      9.03 o 
  -1  -8   4      771.53      692.52     24.87 o 
   0  -8   4      410.63      319.34     12.92 o 
   1  -8   4      143.74      116.39     12.36 o 
   2  -8   4      169.36      187.54     13.50 o 
   3  -8   4       14.65       27.67      7.54 o 
   4  -8   4      231.96      270.30     16.40 o 
   5  -8   4      258.69      316.74     16.94 o 
   6  -8   4        3.35       11.52      8.31 o 
   7  -8   4      179.91      205.44     16.36 o 
   8  -8   4       54.66       75.75     12.94 o 
   9  -8   4       25.49        7.76     10.44 o 
  10  -8   4       42.18       45.53     13.77 o 
  -7  -7   4       61.74       93.21     14.37 o 
  -6  -7   4        2.11        3.84     10.43 o 
  -5  -7   4        0.71      -16.49     10.99 o 
  -4  -7   4      143.07      155.90     14.53 o 
  -3  -7   4       35.16       35.71      9.48 o 
  -2  -7   4       78.93       96.44     10.56 o 
  -1  -7   4       14.97       15.79      7.12 o 
   0  -7   4     1131.41     1057.70     19.00 o 
   1  -7   4      261.39      229.41     13.41 o 
   2  -7   4        6.00        9.89      6.66 o 
   3  -7   4      604.86      609.27     21.26 o 
   4  -7   4       25.67       29.52      8.25 o 
   5  -7   4      161.20      161.68     13.10 o 
   6  -7   4       26.49       37.07      9.36 o 
   7  -7   4      184.07      216.74     15.08 o 
   8  -7   4        6.16        9.96      9.33 o 
   9  -7   4       37.53       42.02     10.88 o 
  10  -7   4        1.26       13.09      9.91 o 
  11  -7   4        5.81        0.00     11.54 o 
  -8  -6   4      187.38      186.42     18.37 o 
  -7  -6   4        4.64       -2.89     11.67 o 
  -6  -6   4        7.97       -2.60     10.06 o 
  -5  -6   4        4.54       -0.78      9.12 o 
  -4  -6   4      467.27      471.26     21.21 o 
  -3  -6   4      824.91      806.82     24.88 o 
  -2  -6   4       32.61       43.96      8.31 o 
  -1  -6   4      607.87      561.89     18.79 o 
   0  -6   4        1.84        5.46      4.00 o 
   1  -6   4     1362.63     1287.47     26.99 o 
   2  -6   4      293.72      304.18     13.29 o 
   3  -6   4       19.86        9.33      7.30 o 
   4  -6   4      582.66      619.11     20.05 o 
   5  -6   4      508.68      558.99     19.88 o 
   6  -6   4        3.93      -12.59      8.39 o 
   7  -6   4      175.72      193.15     14.03 o 
   8  -6   4       28.85       29.74     11.07 o 
   9  -6   4      194.05      160.99     16.07 o 
  10  -6   4       24.48       29.95     11.63 o 
  11  -6   4        2.29       17.19     11.06 o 
  -9  -5   4        4.24        9.89     12.18 o 
  -8  -5   4       11.79        0.98     11.07 o 
  -7  -5   4       80.72       82.52     13.02 o 
  -6  -5   4       16.11        1.56      9.84 o 
  -5  -5   4       55.01       85.84     11.01 o 
  -4  -5   4      214.01      205.44     13.49 o 
  -3  -5   4     1096.49     1228.34     27.77 o 
  -2  -5   4      159.09      154.44     10.53 o 
  -1  -5   4        2.51        3.74      4.76 o 
   0  -5   4     2561.89     2241.22     23.13 o 
   1  -5   4       62.97       71.98      6.91 o 
   2  -5   4      538.90      545.34     16.43 o 
   3  -5   4       96.03      105.70      8.55 o 
   4  -5   4      790.58      862.91     21.74 o 
   5  -5   4      314.45      283.20     13.99 o 
   6  -5   4       26.74       26.82      8.06 o 
   7  -5   4       39.48       29.97      8.55 o 
   8  -5   4        0.45       11.94      7.46 o 
   9  -5   4      176.72      179.33     15.18 o 
  10  -5   4      118.52      135.18     15.26 o 
  11  -5   4        0.32       -2.10     10.81 o 
  -9  -4   4        0.30        3.06     11.59 o 
  -8  -4   4       11.70        7.25      9.77 o 
  -7  -4   4      123.59      138.31     13.60 o 
  -6  -4   4      712.61      736.97     24.92 o 
  -5  -4   4       39.59       41.36      9.83 o 
  -4  -4   4      777.25      806.73     22.72 o 
  -3  -4   4       42.42       93.56      8.39 o 
  -2  -4   4     1519.46     1627.00     27.72 o 
  -1  -4   4       32.39       31.10      5.70 o 
   0  -4   4      134.95      133.01      5.81 o 
   1  -4   4     2126.19     2032.51     28.27 o 
   2  -4   4      580.15      647.29     16.32 o 
   3  -4   4       49.94       41.99      6.28 o 
   4  -4   4      663.03      587.06     16.87 o 
   5  -4   4      207.57      231.01     12.48 o 
   6  -4   4      194.19      183.16     12.21 o 
   7  -4   4       59.56       73.34      9.53 o 
   8  -4   4       40.49       43.35      9.02 o 
   9  -4   4       78.62       70.31     12.56 o 
  10  -4   4       91.29       89.47     13.96 o 
  11  -4   4       56.20       39.42     13.04 o 
 -10  -3   4       18.92        9.68     11.02 o 
  -9  -3   4       30.27       22.89     11.20 o 
  -8  -3   4       12.31        3.37      9.15 o 
  -7  -3   4      258.12      244.18     17.04 o 
  -6  -3   4      328.09      310.37     16.45 o 
  -5  -3   4      179.61      166.23     12.72 o 
  -4  -3   4       97.85       85.94      8.97 o 
  -3  -3   4     3224.42     3611.72     40.99 o 
  -2  -3   4      216.80      265.01     10.82 o 
  -1  -3   4     1004.08      954.94     18.94 o 
   0  -3   4        5.32        8.32      2.18 o 
   1  -3   4     1752.87     1657.92     23.63 o 
   2  -3   4     1778.33     1823.49     25.41 o 
   3  -3   4       12.51        5.84      4.79 o 
   4  -3   4      222.75      226.54     10.99 o 
   5  -3   4        0.49        0.00      6.02 o 
   6  -3   4      356.75      377.96     15.65 o 
   7  -3   4      247.14      285.62     15.30 o 
   8  -3   4        2.09       -2.13      8.44 o 
   9  -3   4      275.83      253.94     18.34 o 
  10  -3   4       73.81       89.09     13.15 o 
  11  -3   4       12.15       -4.14     11.16 o 
 -10  -2   4       18.55       18.32     10.87 o 
  -9  -2   4      239.69      296.98     18.83 o 
  -8  -2   4      116.47      116.91     13.50 o 
  -7  -2   4      329.49      318.14     18.14 o 
  -6  -2   4       84.73       89.98     10.39 o 
  -5  -2   4      332.73      372.72     15.31 o 
  -4  -2   4       14.29       16.04      5.46 o 
  -3  -2   4      273.93      372.49     13.09 o 
  -2  -2   4     4213.93     4493.14     40.24 o 
  -1  -2   4        6.02       31.87      4.21 o 
   0  -2   4       95.33       81.15      4.20 o 
   1  -2   4      217.12      157.17      7.25 o 
   2  -2   4      307.22      347.64     11.14 o 
   3  -2   4      211.11      219.19      9.58 o 
   4  -2   4      111.29      127.66      8.90 o 
   5  -2   4      683.76      608.36     18.11 o 
   6  -2   4       56.91       58.01      8.83 o 
   7  -2   4      492.34      516.57     19.61 o 
   8  -2   4      157.84      167.03     13.20 o 
   9  -2   4        1.87        8.96      8.88 o 
  10  -2   4       46.92       22.24     12.01 o 
  11  -2   4       28.41       38.78     11.81 o 
 -11  -1   4        6.68       -2.20     11.93 o 
 -10  -1   4       94.40       75.84     15.25 o 
  -9  -1   4       84.48       79.57     12.48 o 
  -8  -1   4       52.74       44.92      9.88 o 
  -7  -1   4      324.29      330.29     16.65 o 
  -6  -1   4     1211.68     1302.63     28.76 o 
  -5  -1   4      159.58      188.03     10.91 o 
  -4  -1   4      149.38      155.80      9.84 o 
  -3  -1   4      545.12      658.72     16.03 o 
  -2  -1   4     1594.30     1895.15     24.50 o 
  -1  -1   4     2423.46     2393.80     26.20 o 
   0  -1   4      172.22       92.90      4.19 o 
   1  -1   4      920.62      654.72     13.74 o 
   2  -1   4       42.14       16.96      3.90 o 
   3  -1   4      390.81      392.10     12.20 o 
   4  -1   4      198.75      214.17     10.18 o 
   5  -1   4        0.07       -5.13      6.07 o 
   6  -1   4     1907.96     1953.17     34.47 o 
   7  -1   4      352.40      332.14     16.96 o 
   8  -1   4       97.70       79.35     11.85 o 
   9  -1   4       34.76       41.62     11.41 o 
  10  -1   4       39.42       38.83     13.09 o 
  11  -1   4       60.61       38.59     12.86 o 
 -11   0   4       38.12       47.78     11.49 o 
 -10   0   4       87.03       88.19     13.34 o 
  -9   0   4       89.40       85.73     12.00 o 
  -8   0   4        1.33      -10.80      9.07 o 
  -7   0   4        9.46        2.50      8.33 o 
  -6   0   4      260.00      261.36     13.92 o 
  -5   0   4     2939.81     3126.97     39.77 o 
  -4   0   4       12.93       18.06      5.74 o 
  -3   0   4       27.80       35.07      5.08 o 
  -2   0   4      619.00      656.78     14.32 o 
  -1   0   4      131.58      168.98      7.44 o 
   0   0   4     2036.12     1509.65     14.34 o 
   1   0   4       93.76       64.78      5.09 o 
   2   0   4     1295.55     1143.00     19.19 o 
   3   0   4      242.61      185.11      8.93 o 
   4   0   4      968.32     1047.75     21.87 o 
   5   0   4       55.00       61.85      7.75 o 
   6   0   4       60.43       76.06      9.26 o 
   7   0   4      290.97      236.28     14.76 o 
   8   0   4      137.85      142.03     13.13 o 
   9   0   4        3.16       -6.90      9.60 o 
  10   0   4        6.32       27.43      9.80 o 
  11   0   4       52.71       22.14     14.43 o 
 -11   1   4        5.77       12.44     12.69 o 
 -10   1   4      165.77      116.45     16.53 o 
  -9   1   4      315.32      233.18     18.34 o 
  -8   1   4        4.44        3.51      9.09 o 
  -7   1   4       17.24       17.74      8.05 o 
  -6   1   4      212.53      206.63     12.44 o 
  -5   1   4      964.75     1237.74     25.00 o 
  -4   1   4     2395.42     2498.66     32.58 o 
  -3   1   4      188.29      161.16      8.53 o 
  -2   1   4      221.63      231.17      9.23 o 
  -1   1   4        6.54       23.04      3.92 o 
   0   1   4     1167.67      895.51     11.44 o 
   1   1   4       22.22       26.12      4.87 o 
   2   1   4       70.50       60.38      6.61 o 
   3   1   4     6048.93     6307.35     52.00 o 
   4   1   4      679.90      826.63     20.18 o 
   5   1   4      173.95      179.93     11.39 o 
   6   1   4        0.59        2.41      7.33 o 
   7   1   4      261.02      294.17     16.29 o 
   8   1   4      225.04      232.29     17.17 o 
   9   1   4       65.88       69.65     12.10 o 
  10   1   4       28.29       25.61     11.27 o 
 -11   2   4        0.00       30.72      9.38 o 
 -10   2   4        4.91       -2.72     10.76 o 
  -9   2   4      182.69      162.30     15.28 o 
  -8   2   4      338.88      302.07     17.94 o 
  -7   2   4        1.79       15.30      7.37 o 
  -6   2   4       65.93       66.67      8.65 o 
  -5   2   4      829.74      935.05     22.40 o 
  -4   2   4       92.18      134.70      9.22 o 
  -3   2   4      902.40      915.22     18.86 o 
  -2   2   4      277.45      286.39     10.44 o 
  -1   2   4      267.26      292.00     10.42 o 
   0   2   4      917.70      611.82     10.25 o 
   1   2   4      322.38      267.44     10.52 o 
   2   2   4        6.10        0.00      4.52 o 
   3   2   4      352.82      416.95     14.68 o 
   4   2   4     1166.12     1052.32     23.92 o 
   5   2   4      284.65      273.11     14.81 o 
   6   2   4       15.87       18.88      8.71 o 
   7   2   4        3.27        1.48      8.41 o 
   8   2   4      253.65      291.49     19.39 o 
   9   2   4      129.19      141.91     16.04 o 
  10   2   4       12.97       21.61     11.94 o 
 -11   3   4        0.14       -8.19     10.83 o 
 -10   3   4       44.27       56.35     11.20 o 
  -9   3   4       44.13       36.21     11.41 o 
  -8   3   4      337.57      376.05     18.62 o 
  -7   3   4      658.07      660.48     22.66 o 
  -6   3   4      113.36      100.47     10.15 o 
  -5   3   4      301.45      355.76     14.77 o 
  -4   3   4      677.50      751.97     18.88 o 
  -3   3   4      135.15      163.19      9.26 o 
  -2   3   4       45.42       59.27      5.62 o 
  -1   3   4        4.15       15.08      4.40 o 
   0   3   4     4617.56     3931.12     84.93 o 
   1   3   4      467.58      585.58     15.84 o 
   2   3   4      128.58      111.73      9.15 o 
   3   3   4       64.65       67.29      7.65 o 
   4   3   4      521.26      541.70     19.34 o 
   5   3   4      762.79      818.34     23.99 o 
   6   3   4       85.08       89.59     11.55 o 
   7   3   4      131.87      140.98     15.81 o 
   8   3   4       32.31       25.46     11.71 o 
   9   3   4       97.56       71.70     15.40 o 
 -11   4   4        1.81        6.20     10.75 o 
 -10   4   4        0.09       17.54     10.65 o 
  -9   4   4       89.10       76.58     15.03 o 
  -8   4   4      263.04      259.19     17.33 o 
  -7   4   4       90.03       90.80     11.34 o 
  -6   4   4      388.44      399.85     16.77 o 
  -5   4   4      179.68      201.82     12.48 o 
  -4   4   4      235.73      249.06     12.62 o 
  -3   4   4      143.06      151.18      9.48 o 
  -2   4   4       29.18       23.79      6.10 o 
  -1   4   4       10.37       12.21      5.34 o 
   0   4   4      811.06      820.56     14.04 o 
   1   4   4     1629.30     1471.25     27.04 o 
   2   4   4       31.21       16.08      6.43 o 
   3   4   4       56.56       51.17      8.65 o 
   4   4   4       77.67       88.19     10.29 o 
   5   4   4      487.72      532.50     21.72 o 
   6   4   4      214.62      242.71     16.46 o 
   7   4   4       30.62       42.13     11.97 o 
   8   4   4      144.38      178.26     16.74 o 
   9   4   4       21.08       26.42     10.09 o 
 -11   5   4       42.29       29.61     13.13 o 
 -10   5   4       78.58       94.13     13.88 o 
  -9   5   4       69.57       76.86     12.73 o 
  -8   5   4      273.54      260.00     16.78 o 
  -7   5   4      284.13      277.57     16.45 o 
  -6   5   4       23.87       41.44      8.84 o 
  -5   5   4       70.52       59.81      9.49 o 
  -4   5   4       90.35      101.53      9.94 o 
  -3   5   4      679.26      706.42     20.85 o 
  -2   5   4      578.88      698.83     19.94 o 
  -1   5   4        5.41       -0.49      6.25 o 
   0   5   4      182.80      175.72      7.71 o 
   1   5   4      287.90      251.98     13.14 o 
   2   5   4     1121.18     1152.93     27.50 o 
   3   5   4        8.64        5.71      7.21 o 
   4   5   4      467.64      526.40     21.49 o 
   5   5   4      159.20      163.28     15.71 o 
   6   5   4      120.66      122.76     13.67 o 
   7   5   4       16.50        7.70     11.13 o 
   8   5   4        1.98       -8.56     12.75 o 
 -11   6   4       30.54       22.95     11.82 o 
 -10   6   4       59.31       57.40     14.27 o 
  -9   6   4       42.21       56.49     11.31 o 
  -8   6   4      143.61      138.65     14.86 o 
  -7   6   4      113.02      108.71     12.14 o 
  -6   6   4        3.51       12.32      7.69 o 
  -5   6   4       88.13       91.74     10.58 o 
  -4   6   4       12.17       15.03      8.09 o 
  -3   6   4      528.51      635.34     20.94 o 
  -2   6   4      909.78     1011.61     25.46 o 
  -1   6   4       88.51       79.22      9.64 o 
   0   6   4       57.49       38.88      6.58 o 
   1   6   4      193.63      183.64     13.07 o 
   2   6   4      285.67      304.99     16.95 o 
   3   6   4      423.74      452.57     20.09 o 
   4   6   4        3.15        1.58      8.73 o 
   5   6   4      239.59      249.48     17.67 o 
   6   6   4       53.08       47.86     13.34 o 
   7   6   4       11.63        5.28     11.53 o 
 -10   7   4       75.34       69.71     14.90 o 
  -9   7   4        9.65       -5.70     11.17 o 
  -8   7   4       11.65       -4.37     10.95 o 
  -7   7   4       41.94       41.99     11.30 o 
  -6   7   4       66.59       85.81     11.51 o 
  -5   7   4      269.74      235.32     15.98 o 
  -4   7   4        6.19       -3.40      8.33 o 
  -3   7   4      164.56      183.86     13.29 o 
  -2   7   4      146.99      134.49     12.77 o 
  -1   7   4      445.21      429.99     19.27 o 
   0   7   4       92.57       81.22      7.88 o 
   1   7   4      509.67      493.94     21.50 o 
   2   7   4      488.91      548.03     22.77 o 
   3   7   4       58.49       45.17     11.76 o 
   4   7   4        3.76      -16.45     10.97 o 
   5   7   4       13.71        3.88      9.10 o 
   6   7   4       66.99       74.28     15.08 o 
 -10   8   4       54.26       62.86     15.40 o 
  -9   8   4        7.15       -5.09     12.51 o 
  -8   8   4      151.34      180.51     16.01 o 
  -7   8   4        4.68       -1.77     10.51 o 
  -6   8   4      182.17      208.11     16.65 o 
  -5   8   4      282.37      301.90     18.80 o 
  -4   8   4       66.03       74.37     11.76 o 
  -3   8   4       52.00       49.66     11.66 o 
  -2   8   4      113.04      102.93     12.72 o 
  -1   8   4       45.39       31.99     10.72 o 
   0   8   4      349.12      302.21     13.22 o 
   1   8   4      118.12       85.56     13.11 o 
   2   8   4      232.99      224.73     18.23 o 
   3   8   4      104.81      115.28     14.70 o 
   4   8   4       13.99        4.00     10.30 o 
   5   8   4        2.64       -5.41     11.60 o 
  -9   9   4        7.65      -14.24     12.54 o 
  -8   9   4        4.51       10.26     10.26 o 
  -7   9   4        1.06       17.41      9.18 o 
  -6   9   4       90.39       87.57     13.70 o 
  -5   9   4       79.82       66.53     12.20 o 
  -4   9   4       40.08       39.76     11.91 o 
  -3   9   4      132.04      141.86     15.76 o 
  -2   9   4      198.99      185.93     16.94 o 
  -1   9   4      509.47      528.10     24.37 o 
   0   9   4        4.49       -4.53      6.76 o 
   1   9   4        0.21        7.48      9.27 o 
   2   9   4       28.39       25.64     11.91 o 
   3   9   4      136.48      146.77     15.04 o 
  -7  10   4        0.51        0.00     11.37 o 
  -6  10   4       42.24       28.62     12.44 o 
  -5  10   4       36.22       55.53     12.22 o 
  -4  10   4        2.44        8.75     10.79 o 
  -3  10   4       85.89       79.22     15.64 o 
  -2  10   4      107.34      116.56     16.14 o 
  -1  10   4      143.41      174.02     17.19 o 
   0  10   4       42.70       47.48     12.69 o 
   1  10   4        5.51      -14.83     11.80 o 
   2  10   4        8.92       10.01     12.92 o 
  -5  11   4       68.17       67.51     15.84 o 
  -4  11   4      149.92      155.05     18.08 o 
  -3  11   4        0.15        0.00     13.32 o 
  -2  11   4        4.76       25.20     13.38 o 
  -1 -11   5       35.31       24.07     12.75 o 
   0 -11   5       51.10       35.88      8.70 o 
   1 -11   5       19.11       34.96     10.28 o 
   2 -11   5      157.77      180.36     18.18 o 
   3 -11   5       19.64       16.13     10.67 o 
   4 -11   5       21.28        5.09     13.60 o 
   5 -11   5       52.68       60.12     14.73 o 
   6 -11   5       57.58       59.83     12.64 o 
   7 -11   5       64.82       28.91     16.65 o 
  -3 -10   5        6.37        4.32     11.73 o 
  -2 -10   5      101.63      120.36     15.33 o 
  -1 -10   5        0.94        7.76      9.61 o 
   0 -10   5       74.30       60.74      8.88 o 
   1 -10   5        1.75      -14.46      9.64 o 
   2 -10   5        1.26       -6.28      9.80 o 
   3 -10   5       39.52       41.29     10.47 o 
   4 -10   5      169.57      155.60     17.05 o 
   5 -10   5        1.98       19.58     11.53 o 
   6 -10   5       25.04       59.07     11.16 o 
   7 -10   5        0.38        7.11     10.89 o 
   8 -10   5       44.83       46.22     14.22 o 
  -5  -9   5       32.62       22.24     13.71 o 
  -4  -9   5       34.76       35.06     13.05 o 
  -3  -9   5       58.03       78.90     11.71 o 
  -2  -9   5       23.84       46.12     10.02 o 
  -1  -9   5      215.06      177.87     16.77 o 
   0  -9   5       49.34       36.77      8.01 o 
   1  -9   5        9.27       -2.41      7.99 o 
   2  -9   5       32.49       23.03      9.30 o 
   3  -9   5       82.56       76.52     12.35 o 
   4  -9   5      391.73      385.90     20.72 o 
   5  -9   5      161.00      170.56     16.57 o 
   6  -9   5       40.65       62.40     11.76 o 
   7  -9   5        2.24       15.81      9.07 o 
   8  -9   5       42.64       32.79     12.76 o 
   9  -9   5       24.73        8.54     12.90 o 
  -6  -8   5        2.35      -20.66     13.77 o 
  -5  -8   5       74.78       68.02     13.04 o 
  -4  -8   5       20.45       15.67     10.05 o 
  -3  -8   5       19.37       29.90      9.78 o 
  -2  -8   5        0.02       15.98      6.29 o 
  -1  -8   5        0.23       -7.55      8.93 o 
   0  -8   5      478.15      444.25     14.20 o 
   1  -8   5      111.29       98.94     11.40 o 
   2  -8   5        4.43        0.70      7.70 o 
   3  -8   5        7.37        2.12      8.74 o 
   4  -8   5       65.53       64.57     10.93 o 
   5  -8   5      216.32      190.25     15.52 o 
   6  -8   5       41.68       40.03     11.66 o 
   7  -8   5       41.03       66.78     10.69 o 
   8  -8   5       86.69      107.13     12.25 o 
   9  -8   5       28.87       14.02     11.33 o 
  10  -8   5       77.24       89.50     14.06 o 
  -7  -7   5        6.93       -2.17     11.48 o 
  -6  -7   5       57.78       72.98     14.56 o 
  -5  -7   5        0.17        0.00      9.34 o 
  -4  -7   5      163.52      158.92     15.12 o 
  -3  -7   5        8.81        0.00      8.50 o 
  -2  -7   5       15.53       11.97      7.28 o 
  -1  -7   5        3.91       15.90      7.25 o 
   0  -7   5      145.85      137.99      8.45 o 
   1  -7   5     1419.56     1208.28     29.06 o 
   2  -7   5      239.05      225.72     13.60 o 
   3  -7   5       66.27       58.23      9.52 o 
   4  -7   5       95.90      107.84      9.77 o 
   5  -7   5      308.74      344.83     17.46 o 
   6  -7   5       64.12       66.77     11.25 o 
   7  -7   5        9.01       13.49      9.68 o 
   8  -7   5       16.29       26.80      9.02 o 
   9  -7   5       16.41       13.26     11.67 o 
  10  -7   5        0.16      -10.41     10.61 o 
  -8  -6   5       63.14       32.90     15.66 o 
  -7  -6   5      114.02      101.00     16.09 o 
  -6  -6   5        1.19      -16.08     10.72 o 
  -5  -6   5        0.48        5.65      7.71 o 
  -4  -6   5        9.88        8.07      8.59 o 
  -3  -6   5      952.50     1034.36     28.16 o 
  -2  -6   5        5.69        5.57      7.50 o 
  -1  -6   5        1.08       10.43      6.95 o 
   0  -6   5      230.88      221.13      9.28 o 
   1  -6   5      148.30      143.38     10.94 o 
   2  -6   5      580.46      574.65     19.09 o 
   3  -6   5      401.41      397.74     16.72 o 
   4  -6   5      415.18      441.96     17.86 o 
   5  -6   5      485.35      528.40     20.75 o 
   6  -6   5       72.70       88.18     10.85 o 
   7  -6   5      281.52      315.48     18.10 o 
   8  -6   5       40.94       52.37     10.15 o 
   9  -6   5      142.75      100.49     15.28 o 
  10  -6   5       51.24       48.10     12.99 o 
  11  -6   5        1.16       -4.44     11.95 o 
  -8  -5   5       32.47       37.40     11.92 o 
  -7  -5   5       71.89       76.14     11.32 o 
  -6  -5   5        7.17        8.93      9.30 o 
  -5  -5   5       35.76       45.18      9.16 o 
  -4  -5   5       69.18       69.55     10.00 o 
  -3  -5   5       63.90       67.15     10.18 o 
  -2  -5   5     2408.88     2462.73     38.16 o 
  -1  -5   5      108.43      109.31      9.76 o 
   0  -5   5      210.58      202.06     11.12 o 
   1  -5   5      677.94      598.33     18.11 o 
   2  -5   5      360.18      400.77     14.68 o 
   3  -5   5      468.58      489.51     16.73 o 
   4  -5   5       16.33       16.97      7.72 o 
   5  -5   5      633.23      675.98     21.13 o 
   6  -5   5       25.52       37.43      8.35 o 
   7  -5   5        6.30       11.96      8.24 o 
   8  -5   5        9.00       20.37      8.86 o 
   9  -5   5      111.33       82.21     15.54 o 
  10  -5   5       74.37       59.50     13.76 o 
  11  -5   5       43.95       41.30     15.14 o 
  -9  -4   5        1.50       -2.10      9.50 o 
  -8  -4   5        0.11       -1.87      9.36 o 
  -7  -4   5       15.54       17.51      8.54 o 
  -6  -4   5      499.16      515.30     21.53 o 
  -5  -4   5        1.11        1.32      6.33 o 
  -4  -4   5        2.10       -1.77      6.53 o 
  -3  -4   5      613.27      645.55     19.88 o 
  -2  -4   5        5.24       12.92      5.56 o 
  -1  -4   5     1510.23     1433.20     26.10 o 
   0  -4   5      229.90      188.80      7.16 o 
   1  -4   5     1401.41     1177.08     23.04 o 
   2  -4   5      807.72      921.00     20.38 o 
   3  -4   5     1184.91     1327.28     25.31 o 
   4  -4   5       26.40       38.11      7.18 o 
   5  -4   5      314.83      341.41     15.08 o 
   6  -4   5      180.12      200.06     13.09 o 
   7  -4   5      203.23      222.51     14.46 o 
   8  -4   5       22.79       15.23     10.10 o 
   9  -4   5       26.58       11.98     11.55 o 
  10  -4   5       20.41       10.56     10.48 o 
  11  -4   5       53.06       47.33     13.27 o 
 -10  -3   5       32.19       33.13     12.10 o 
  -9  -3   5        7.30       -0.98     11.76 o 
  -8  -3   5        0.02       -6.99      9.24 o 
  -7  -3   5       41.88       51.03     10.55 o 
  -6  -3   5       29.42       24.59      8.69 o 
  -5  -3   5     1335.84     1415.01     31.30 o 
  -4  -3   5       41.82       36.73      8.09 o 
  -3  -3   5      357.78      399.30     15.07 o 
  -2  -3   5     1255.46     1264.18     24.02 o 
  -1  -3   5      102.78      104.60      7.63 o 
   0  -3   5      340.73      308.54      8.22 o 
   1  -3   5      564.01      527.53     14.93 o 
   2  -3   5     4218.26     4038.21     41.06 o 
   3  -3   5        1.16        9.97      4.88 o 
   4  -3   5        3.62        5.53      4.92 o 
   5  -3   5       58.13       45.59      8.00 o 
   6  -3   5      185.63      177.19     12.80 o 
   7  -3   5      509.53      506.68     20.44 o 
   8  -3   5      153.00      163.32     15.22 o 
   9  -3   5       61.31       45.90     13.34 o 
  10  -3   5       15.89      -14.37     10.62 o 
  11  -3   5       32.15       26.91     12.96 o 
 -10  -2   5       17.50        4.19     11.39 o 
  -9  -2   5      128.93       89.36     14.95 o 
  -8  -2   5        2.75       -0.82      8.27 o 
  -7  -2   5       40.55       56.49     10.64 o 
  -6  -2   5      428.21      446.68     18.41 o 
  -5  -2   5        1.06       -3.34      7.34 o 
  -4  -2   5      981.53      971.19     23.09 o 
  -3  -2   5      236.58      232.62     10.76 o 
  -2  -2   5     1683.95     1716.46     26.53 o 
  -1  -2   5     1769.84     1755.10     25.75 o 
   0  -2   5     2484.86     2206.79     71.79 o 
   1  -2   5      847.57      673.98     15.92 o 
   2  -2   5     1205.18      963.96     19.21 o 
   3  -2   5      640.32      591.61     16.00 o 
   4  -2   5       85.05      100.32      8.16 o 
   5  -2   5      105.20      132.06      9.77 o 
   6  -2   5       94.25       92.54      9.29 o 
   7  -2   5      174.52      147.49     12.29 o 
   8  -2   5      188.67      178.40     14.85 o 
   9  -2   5       54.51       68.52     12.30 o 
  10  -2   5        7.46       -7.74     10.51 o 
  11  -2   5       15.11        5.45     12.47 o 
 -10  -1   5       16.62       19.08     12.58 o 
  -9  -1   5       49.03       44.42     10.52 o 
  -8  -1   5      253.57      273.75     17.73 o 
  -7  -1   5       43.96       65.30      8.56 o 
  -6  -1   5      230.26      248.16     14.43 o 
  -5  -1   5     1218.01     1347.86     28.10 o 
  -4  -1   5       47.12       63.13      7.85 o 
  -3  -1   5       57.34       66.20      6.55 o 
  -2  -1   5      585.75      655.80     16.09 o 
  -1  -1   5    12983.41     9591.56    238.78 o 
   0  -1   5     1512.69     1229.65     14.54 o 
   1  -1   5       28.97       31.03      4.79 o 
   2  -1   5        5.13        8.12      4.40 o 
   3  -1   5       30.20       52.54      6.13 o 
   4  -1   5     1116.99     1162.28     24.05 o 
   5  -1   5      129.51      125.95      9.85 o 
   6  -1   5      330.93      380.65     16.43 o 
   7  -1   5      164.15      176.02     13.30 o 
   8  -1   5      141.20      149.66     14.18 o 
   9  -1   5       28.76       21.00      8.57 o 
  10  -1   5       20.50       33.64     10.47 o 
  11  -1   5       61.97       73.52     14.18 o 
 -11   0   5        4.61       16.41     11.84 o 
 -10   0   5       69.45       70.94     15.09 o 
  -9   0   5      153.33      155.58     15.78 o 
  -8   0   5        5.30        1.51      8.94 o 
  -7   0   5      205.14      186.61     13.79 o 
  -6   0   5      250.74      270.66     13.91 o 
  -5   0   5      743.81      783.82     21.37 o 
  -4   0   5      873.67      860.73     20.83 o 
  -3   0   5      218.42      274.79     11.35 o 
  -2   0   5       54.40       66.23      6.81 o 
  -1   0   5      137.73       82.89      6.35 o 
   0   0   5     1376.95     1114.09     17.57 o 
   1   0   5       18.55       22.97      4.43 o 
   2   0   5        4.35        1.82      4.16 o 
   3   0   5      188.26      200.69     10.17 o 
   4   0   5      122.69      124.03      8.97 o 
   5   0   5      277.19      303.64     14.24 o 
   6   0   5       45.84       72.49      9.83 o 
   7   0   5      221.92      234.08     14.14 o 
   8   0   5       65.84       55.15     11.82 o 
   9   0   5       30.72       15.41     12.32 o 
  10   0   5        6.40       19.44     10.68 o 
 -11   1   5       37.33       35.34     13.25 o 
 -10   1   5        4.77       -1.90     10.06 o 
  -9   1   5      123.04      131.34     13.83 o 
  -8   1   5      335.05      325.66     18.40 o 
  -7   1   5        7.03       -3.91      8.44 o 
  -6   1   5        6.61       -0.57      7.38 o 
  -5   1   5      750.54      772.83     20.77 o 
  -4   1   5     4858.01     5252.70     50.60 o 
  -3   1   5      846.33      876.11     19.29 o 
  -2   1   5       40.46       40.05      6.11 o 
  -1   1   5      236.06      239.25      9.80 o 
   0   1   5      250.19      133.20      6.91 o 
   1   1   5      561.87      492.59     14.03 o 
   2   1   5        2.34       -2.35      4.50 o 
   3   1   5      373.12      375.73     13.92 o 
   4   1   5      954.16     1043.13     23.92 o 
   5   1   5      238.07      218.21     13.32 o 
   6   1   5       33.96       45.52      7.75 o 
   7   1   5       19.41        3.70     10.39 o 
   8   1   5      279.19      305.31     19.70 o 
   9   1   5      133.97      142.46     16.28 o 
  10   1   5        6.54       -8.55     11.00 o 
 -11   2   5        2.61        6.35     11.00 o 
 -10   2   5        4.60        6.60     10.11 o 
  -9   2   5       51.09       58.55     11.16 o 
  -8   2   5      121.27      145.14     12.78 o 
  -7   2   5      146.44      132.17     12.89 o 
  -6   2   5       40.29       27.13      8.81 o 
  -5   2   5       85.54       95.09     10.02 o 
  -4   2   5      503.00      493.86     16.48 o 
  -3   2   5      936.43      961.26     20.70 o 
  -2   2   5        4.80        3.46      4.46 o 
  -1   2   5      164.81      168.87      9.32 o 
   0   2   5      631.08      549.11     10.76 o 
   1   2   5      113.40       83.59      6.89 o 
   2   2   5      297.78      343.60     13.56 o 
   3   2   5        3.73        7.74      5.64 o 
   4   2   5     1078.51     1056.41     25.19 o 
   5   2   5      140.12      138.30     12.04 o 
   6   2   5       83.37       77.57     11.03 o 
   7   2   5        0.56        5.53      6.75 o 
   8   2   5       30.18       24.98     11.07 o 
   9   2   5      209.91      216.11     19.83 o 
 -11   3   5       48.00       31.81     13.49 o 
 -10   3   5        0.49       -3.79     10.19 o 
  -9   3   5       10.96       10.97      9.73 o 
  -8   3   5      308.18      292.03     18.31 o 
  -7   3   5      688.88      757.80     25.19 o 
  -6   3   5      307.19      327.14     16.13 o 
  -5   3   5      298.88      339.67     15.07 o 
  -4   3   5      455.76      512.93     17.24 o 
  -3   3   5        1.91        5.38      5.60 o 
  -2   3   5     1044.26     1001.21     21.53 o 
  -1   3   5       46.14       53.09      6.81 o 
   0   3   5      145.53      138.11      6.65 o 
   1   3   5     1861.38     1811.67     29.78 o 
   2   3   5      230.77      266.75     12.23 o 
   3   3   5       49.87       55.10      8.05 o 
   4   3   5       16.04       24.09      7.47 o 
   5   3   5      648.59      733.28     24.11 o 
   6   3   5      158.38      162.52     14.25 o 
   7   3   5       13.23        5.97      9.60 o 
   8   3   5       66.08       51.65     13.45 o 
   9   3   5       65.92       85.66     14.45 o 
 -11   4   5       30.67       28.95     12.46 o 
 -10   4   5       20.14       -3.85     12.10 o 
  -9   4   5       61.24       74.26     12.03 o 
  -8   4   5       99.09      111.60     13.42 o 
  -7   4   5      431.29      461.87     20.19 o 
  -6   4   5      387.24      395.01     17.78 o 
  -5   4   5        1.78      -11.29      7.53 o 
  -4   4   5      333.31      367.85     15.40 o 
  -3   4   5      416.23      491.10     16.67 o 
  -2   4   5      223.51      191.27     10.93 o 
  -1   4   5      320.56      271.67     12.87 o 
   0   4   5       54.12       55.06      5.14 o 
   1   4   5      769.50      662.83     20.32 o 
   2   4   5      232.73      209.30     12.48 o 
   3   4   5       88.48      102.12     10.53 o 
   4   4   5       64.19       69.79     10.05 o 
   5   4   5        1.70       10.43      6.91 o 
   6   4   5      509.80      527.40     24.61 o 
   7   4   5      109.30      129.68     15.28 o 
   8   4   5       18.84       33.02     11.11 o 
 -11   5   5       36.64       32.91     14.22 o 
 -10   5   5      106.32       92.19     14.47 o 
  -9   5   5       46.86       59.09     12.21 o 
  -8   5   5      129.86      123.29     13.95 o 
  -7   5   5      143.27      160.00     13.53 o 
  -6   5   5      164.91      181.51     13.81 o 
  -5   5   5      381.28      380.47     18.08 o 
  -4   5   5       22.36       35.02      7.30 o 
  -3   5   5       67.97       66.37      8.62 o 
  -2   5   5     1023.58     1130.37     26.32 o 
  -1   5   5       42.23       48.61      8.01 o 
   0   5   5        2.27       -0.92      4.30 o 
   1   5   5       47.30       40.17      8.72 o 
   2   5   5      736.93      775.28     24.45 o 
   3   5   5       61.93       65.81      9.64 o 
   4   5   5        5.00       20.25      8.31 o 
   5   5   5      198.27      213.40     17.89 o 
   6   5   5      149.27      134.31     15.26 o 
   7   5   5      197.16      203.35     18.13 o 
 -10   6   5       92.55       73.22     15.33 o 
  -9   6   5       30.67       20.66     11.65 o 
  -8   6   5        1.05       10.30      9.87 o 
  -7   6   5      129.64      127.91     14.08 o 
  -6   6   5      135.13      183.59     14.32 o 
  -5   6   5       69.16       80.11     10.93 o 
  -4   6   5       54.09       64.40     10.26 o 
  -3   6   5       69.97       85.55     10.41 o 
  -2   6   5      387.92      405.84     17.89 o 
  -1   6   5      230.87      175.39     12.81 o 
   0   6   5        4.16        1.24      4.83 o 
   1   6   5      122.09      138.50     11.95 o 
   2   6   5       25.76       40.94      9.23 o 
   3   6   5      492.05      485.86     22.36 o 
   4   6   5       17.21       28.56     10.62 o 
   5   6   5       56.64       78.02     13.71 o 
   6   6   5      258.82      303.47     21.69 o 
   7   6   5       13.51        3.32     13.69 o 
 -10   7   5       66.37       60.64     13.87 o 
  -9   7   5       39.28       30.84     11.73 o 
  -8   7   5       20.05       33.97     12.56 o 
  -7   7   5       15.56       18.76      8.53 o 
  -6   7   5       91.75      115.14     12.23 o 
  -5   7   5      201.73      241.15     16.82 o 
  -4   7   5        0.98      -14.84      9.89 o 
  -3   7   5        7.57        9.94      8.58 o 
  -2   7   5       76.05       86.13     10.71 o 
  -1   7   5      385.85      320.79     17.94 o 
   0   7   5       28.97       28.65      8.35 o 
   1   7   5       38.89       24.62      9.67 o 
   2   7   5      358.74      377.20     20.30 o 
   3   7   5      155.46      124.75     14.78 o 
   4   7   5      300.65      369.27     21.81 o 
   5   7   5        2.15       11.22     11.13 o 
   6   7   5       16.74        4.45     12.96 o 
  -9   8   5       36.64       30.81     12.71 o 
  -8   8   5        5.61        0.00     11.87 o 
  -7   8   5        2.25       11.14      9.09 o 
  -6   8   5       77.58       93.18     12.49 o 
  -5   8   5      277.01      276.35     17.72 o 
  -4   8   5       83.48       82.38     12.61 o 
  -3   8   5       44.38       60.16     11.37 o 
  -2   8   5       45.60       42.45     10.90 o 
  -1   8   5       51.56       29.24      9.95 o 
   0   8   5      137.82      133.12     10.62 o 
   1   8   5        0.84        3.49      9.95 o 
   2   8   5      103.11       89.35     15.50 o 
   3   8   5      410.08      474.67     24.85 o 
   4   8   5       46.30       19.97     15.05 o 
  -8   9   5       20.39       13.94     11.79 o 
  -7   9   5       16.95       12.18     11.39 o 
  -6   9   5       12.44      -16.47     12.60 o 
  -5   9   5       77.05       70.19     13.47 o 
  -4   9   5       94.82      100.54     14.21 o 
  -3   9   5       39.08       45.20     11.36 o 
  -2   9   5       52.79       55.29     12.39 o 
  -1   9   5      207.63      190.81     15.89 o 
   0   9   5       52.02       57.02      8.92 o 
   1   9   5      102.51      100.74     15.11 o 
   2   9   5        3.52       -5.18     12.23 o 
   3   9   5       51.57       69.26     15.58 o 
  -7  10   5       22.37       15.57     13.44 o 
  -6  10   5       34.28       49.26     12.76 o 
  -5  10   5        8.26       11.45     12.44 o 
  -4  10   5        4.42      -17.95     11.97 o 
  -3  10   5       17.03       -8.13     13.56 o 
  -2  10   5        0.05        8.17     11.55 o 
  -1  10   5      135.33      115.43     14.07 o 
   0  10   5      203.72      175.31     14.19 o 
   1  10   5       51.41       26.68     14.66 o 
   0 -11   6      131.24      128.60     12.94 o 
   1 -11   6       30.52       22.28     12.32 o 
   2 -11   6        9.55       15.68     10.40 o 
   3 -11   6       27.69        6.25     11.69 o 
   4 -11   6        0.33       19.96     10.02 o 
   5 -11   6       14.55       22.49     10.33 o 
   6 -11   6        0.08       -7.72     13.46 o 
  -3 -10   6        9.36        5.56     10.48 o 
  -2 -10   6        4.58       -1.05      9.92 o 
  -1 -10   6       99.34      100.44     13.84 o 
   0 -10   6       17.45       10.77      7.05 o 
   1 -10   6       32.12       17.02     10.61 o 
   2 -10   6       30.86       24.25     11.27 o 
   3 -10   6        3.99      -14.92     10.80 o 
   4 -10   6       14.03       21.73      9.77 o 
   5 -10   6       44.95       41.66     13.03 o 
   6 -10   6        1.58       12.05     11.28 o 
   7 -10   6       21.68       12.63     12.89 o 
   8 -10   6       12.50       22.23     12.87 o 
  -4  -9   6        5.34       23.40     10.96 o 
  -3  -9   6      142.44      164.35     16.63 o 
  -2  -9   6       17.00        8.44     10.66 o 
  -1  -9   6       35.41       50.91     12.08 o 
   0  -9   6      254.55      230.26     12.22 o 
   1  -9   6        2.31        0.00      7.13 o 
   2  -9   6       11.83       12.46      8.27 o 
   3  -9   6       29.34       45.04     10.81 o 
   4  -9   6      958.98     1005.95     32.93 o 
   5  -9   6      223.38      240.73     18.59 o 
   6  -9   6       47.43       55.04     12.90 o 
   7  -9   6        2.66       19.37     10.70 o 
   8  -9   6        4.96        2.06     11.11 o 
   9  -9   6       13.85       14.38     11.55 o 
  -5  -8   6        1.17       -5.16     10.48 o 
  -4  -8   6      231.55      251.81     20.16 o 
  -3  -8   6        0.67        4.45      9.45 o 
  -2  -8   6      146.05      135.45     15.32 o 
  -1  -8   6        0.09       -1.58      8.82 o 
   0  -8   6       28.71       31.42      6.28 o 
   1  -8   6       12.34       22.34      8.16 o 
   2  -8   6      174.49      133.20     14.50 o 
   3  -8   6       18.01       32.07     10.36 o 
   4  -8   6        0.26       -3.06     10.15 o 
   5  -8   6      124.17      108.48     13.49 o 
   6  -8   6      160.10      196.95     15.57 o 
   7  -8   6       13.21       11.65      9.86 o 
   8  -8   6       15.33        8.67     10.15 o 
   9  -8   6       11.59        6.25     11.98 o 
  -6  -7   6      129.04      125.61     17.60 o 
  -5  -7   6        2.50        0.93      9.48 o 
  -4  -7   6       44.09       57.56     11.74 o 
  -3  -7   6      540.49      574.69     23.30 o 
  -2  -7   6       18.80        5.94      9.68 o 
  -1  -7   6        8.04        7.02      8.01 o 
   0  -7   6      121.90      131.08     14.06 o 
   1  -7   6     1467.41     1321.52     31.77 o 
   2  -7   6      699.38      638.49     23.14 o 
   3  -7   6      215.13      222.94     14.71 o 
   4  -7   6      187.02      205.77     14.75 o 
   5  -7   6        0.57        1.45      7.83 o 
   6  -7   6      118.96      135.11     13.84 o 
   7  -7   6      124.09      168.95     15.15 o 
   8  -7   6        2.03        0.90      9.47 o 
   9  -7   6        5.18        0.99     11.41 o 
  10  -7   6       25.22        8.66     11.96 o 
  -7  -6   6      145.90      153.86     17.94 o 
  -6  -6   6        2.18        0.00      9.92 o 
  -5  -6   6      159.76      168.47     16.35 o 
  -4  -6   6        9.76        9.27      9.07 o 
  -3  -6   6       27.81       24.16      8.65 o 
  -2  -6   6        4.59        7.92      8.09 o 
  -1  -6   6       67.01       52.29      9.27 o 
   0  -6   6      163.24      122.64      8.03 o 
   1  -6   6       12.92        7.03      7.17 o 
   2  -6   6      747.12      746.91     22.26 o 
   3  -6   6      451.63      469.97     18.10 o 
   4  -6   6       15.75       11.96      7.10 o 
   5  -6   6       69.00       64.36     10.64 o 
   6  -6   6       98.20      120.77     11.86 o 
   7  -6   6      124.45      144.11     13.01 o 
   8  -6   6       81.90       86.26     12.97 o 
   9  -6   6      106.20      144.27     14.95 o 
  10  -6   6       50.57       44.98     13.11 o 
  -8  -5   6        0.06      -14.66     12.47 o 
  -7  -5   6       34.84       46.22     11.36 o 
  -6  -5   6      380.59      400.71     20.81 o 
  -5  -5   6       18.92       15.36      8.89 o 
  -4  -5   6       10.24       18.12      7.31 o 
  -3  -5   6      134.02      121.14     12.27 o 
  -2  -5   6      739.50      751.34     22.22 o 
  -1  -5   6      843.61      762.56     22.34 o 
   0  -5   6       13.55        8.28      4.36 o 
   1  -5   6      537.61      478.84     17.25 o 
   2  -5   6       40.29       29.51      6.99 o 
   3  -5   6      807.93      815.90     22.52 o 
   4  -5   6       36.60       47.48      8.35 o 
   5  -5   6       55.02       54.96      8.60 o 
   6  -5   6       47.61       48.39      9.57 o 
   7  -5   6      135.99      138.13     13.09 o 
   8  -5   6       13.01       11.61     10.81 o 
   9  -5   6        0.29        7.35      8.53 o 
  10  -5   6       21.53        9.19     11.04 o 
  -9  -4   6        9.14       32.57     10.64 o 
  -8  -4   6        8.13        0.97     10.17 o 
  -7  -4   6       17.23       13.09      9.68 o 
  -6  -4   6       73.28       78.24     11.61 o 
  -5  -4   6       56.65       70.22     10.13 o 
  -4  -4   6      114.78      108.88     10.59 o 
  -3  -4   6      163.07      147.74     12.18 o 
  -2  -4   6       62.82       64.38      9.08 o 
  -1  -4   6     1241.07     1158.18     24.95 o 
   0  -4   6       80.59       85.17      5.56 o 
   1  -4   6       25.34       18.29      6.14 o 
   2  -4   6     1275.19     1144.80     24.83 o 
   3  -4   6      886.99      939.68     22.74 o 
   4  -4   6      136.61      138.59     10.83 o 
   5  -4   6      537.35      563.65     19.96 o 
   6  -4   6      232.95      272.76     15.66 o 
   7  -4   6      414.68      428.05     20.01 o 
   8  -4   6       27.48       19.42     10.67 o 
   9  -4   6        0.23      -14.52      9.68 o 
  10  -4   6        4.93       13.10     11.08 o 
  -9  -3   6      113.17      111.47     15.47 o 
  -8  -3   6        3.98        5.48      9.75 o 
  -7  -3   6       24.49       33.37      9.52 o 
  -6  -3   6        0.53       19.58      6.76 o 
  -5  -3   6      209.83      251.53     15.85 o 
  -4  -3   6      712.03      735.52     22.28 o 
  -3  -3   6       43.16       39.21      7.63 o 
  -2  -3   6      992.20      988.64     22.80 o 
  -1  -3   6      704.42      640.60     17.75 o 
   0  -3   6     1244.26     1066.95     22.49 o 
   1  -3   6      117.22       86.40      8.19 o 
   2  -3   6      849.74      753.37     19.05 o 
   3  -3   6      917.57      958.67     22.62 o 
   4  -3   6       27.51       33.02      6.27 o 
   5  -3   6        0.28       -3.43      6.70 o 
   6  -3   6        0.03       -0.64      6.95 o 
   7  -3   6      380.71      384.51     19.49 o 
   8  -3   6       99.80       92.97     12.77 o 
   9  -3   6       26.59       22.46     10.82 o 
  10  -3   6        0.02       14.09      9.00 o 
 -10  -2   6       32.89       27.18     12.25 o 
  -9  -2   6      113.39      155.32     15.90 o 
  -8  -2   6      116.18       85.53     13.14 o 
  -7  -2   6      132.61      151.21     13.40 o 
  -6  -2   6       28.60       38.79      9.05 o 
  -5  -2   6      278.71      294.47     14.76 o 
  -4  -2   6      327.80      366.91     15.38 o 
  -3  -2   6      207.77      242.97     12.08 o 
  -2  -2   6        0.46        3.09      5.20 o 
  -1  -2   6     3323.57     2870.88     35.95 o 
   0  -2   6     1282.63     1273.25     17.47 o 
   1  -2   6     1636.15     1408.80     24.86 o 
   2  -2   6      624.37      572.92     16.28 o 
   3  -2   6      129.04      149.86      9.50 o 
   4  -2   6      566.57      585.95     18.39 o 
   5  -2   6       84.91       89.83      9.93 o 
   6  -2   6       91.01       95.90     11.01 o 
   7  -2   6        1.88        2.86      8.33 o 
   8  -2   6       29.34       21.75      9.97 o 
   9  -2   6       61.32       55.30     12.98 o 
  10  -2   6        0.29       11.19     10.22 o 
 -10  -1   6        6.60        0.00     14.70 o 
  -9  -1   6       29.95       32.56     10.89 o 
  -8  -1   6       43.91       39.65     11.97 o 
  -7  -1   6      453.91      503.94     21.47 o 
  -6  -1   6      103.43      101.84     11.48 o 
  -5  -1   6      525.75      508.52     18.90 o 
  -4  -1   6      172.65      208.85     11.62 o 
  -3  -1   6      347.80      299.94     13.19 o 
  -2  -1   6       44.69       39.88      6.57 o 
  -1  -1   6     2227.84     2025.08     29.36 o 
   0  -1   6     2229.26     1934.63     20.16 o 
   1  -1   6      154.04      112.71      7.96 o 
   2  -1   6       14.28       19.26      4.66 o 
   3  -1   6        0.58        1.37      5.43 o 
   4  -1   6     1014.91      962.04     23.69 o 
   5  -1   6      215.91      208.03     12.91 o 
   6  -1   6       30.88       38.73      8.06 o 
   7  -1   6      101.27      103.57     11.94 o 
   8  -1   6       25.79       22.21      9.98 o 
   9  -1   6       56.18       55.59     11.79 o 
  10  -1   6       47.64       45.78     13.08 o 
 -10   0   6       33.36       45.61     13.26 o 
  -9   0   6        7.03       -3.60     10.44 o 
  -8   0   6       95.89       74.50     12.33 o 
  -7   0   6       33.46       41.88     10.26 o 
  -6   0   6      139.62      119.57     13.05 o 
  -5   0   6      174.14      168.14     11.86 o 
  -4   0   6      820.33      857.66     21.71 o 
  -3   0   6      352.10      382.65     14.20 o 
  -2   0   6     1421.62     1326.02     24.40 o 
  -1   0   6      644.72      571.81     15.79 o 
   0   0   6        3.76        9.80      5.44 o 
   1   0   6      298.76      325.68     12.21 o 
   2   0   6        1.04       -0.86      5.23 o 
   3   0   6      878.65      814.15     20.76 o 
   4   0   6       75.39       82.84      8.88 o 
   5   0   6      138.64      160.33     11.55 o 
   6   0   6      102.02      102.48     11.54 o 
   7   0   6       22.85       36.27      8.88 o 
   8   0   6       84.98       61.36     11.99 o 
   9   0   6       47.21       43.14     12.97 o 
  10   0   6       29.95       20.43     13.98 o 
 -10   1   6       59.88       80.58     15.51 o 
  -9   1   6       94.97       95.74     13.90 o 
  -8   1   6      113.16      116.69     13.19 o 
  -7   1   6       58.09       55.31     10.60 o 
  -6   1   6        0.22      -10.57      7.33 o 
  -5   1   6      168.25      180.62     12.11 o 
  -4   1   6     1186.20     1342.45     27.21 o 
  -3   1   6     5075.36     5278.99     51.45 o 
  -2   1   6       26.95       19.90      5.07 o 
  -1   1   6      159.59      156.91      8.84 o 
   0   1   6      143.68      153.42      6.30 o 
   1   1   6     1459.94     1339.71     24.71 o 
   2   1   6     1101.45      937.90     21.59 o 
   3   1   6        0.81       -8.08      5.39 o 
   4   1   6      569.02      576.44     19.33 o 
   5   1   6        9.81        3.76      7.69 o 
   6   1   6      195.51      211.36     14.37 o 
   7   1   6       33.71       32.58      9.70 o 
   8   1   6       23.04       46.45     10.64 o 
   9   1   6      223.45      197.77     19.80 o 
 -11   2   6       31.62       27.58     11.52 o 
 -10   2   6        6.37       -1.97     10.45 o 
  -9   2   6        6.30       20.29      9.13 o 
  -8   2   6      188.80      192.43     15.41 o 
  -7   2   6      186.70      205.63     14.81 o 
  -6   2   6       14.72       20.14      8.63 o 
  -5   2   6       76.43       82.69      9.94 o 
  -4   2   6      887.69      957.43     23.59 o 
  -3   2   6      292.50      334.34     13.95 o 
  -2   2   6      742.96      726.89     18.84 o 
  -1   2   6       79.88       55.26      5.89 o 
   0   2   6      488.26      424.24     10.39 o 
   1   2   6      149.21      159.32     10.43 o 
   2   2   6      802.82      692.65     19.71 o 
   3   2   6       83.43       74.75      9.53 o 
   4   2   6        6.35        7.85      6.14 o 
   5   2   6      213.04      205.95     13.42 o 
   6   2   6       29.26       27.92     10.15 o 
   7   2   6       23.77       26.20      9.52 o 
   8   2   6        1.96       -0.94      9.51 o 
   9   2   6      104.86      118.61     15.49 o 
 -11   3   6       46.71       45.31     13.49 o 
 -10   3   6       60.51       73.49     13.17 o 
  -9   3   6        0.81        3.56      9.68 o 
  -8   3   6       57.82       59.21     10.79 o 
  -7   3   6      402.24      413.45     20.57 o 
  -6   3   6     2206.79     2410.18     41.66 o 
  -5   3   6        8.06       11.22      7.40 o 
  -4   3   6       78.27       76.72      9.37 o 
  -3   3   6      262.05      306.97     13.89 o 
  -2   3   6      502.03      536.07     17.15 o 
  -1   3   6      819.71      706.87     19.44 o 
   0   3   6       23.86       20.39      6.62 o 
   1   3   6      308.33      278.92     13.45 o 
   2   3   6       26.11       28.67      7.11 o 
   3   3   6       88.65       88.32      9.92 o 
   4   3   6        3.35        7.27      7.90 o 
   5   3   6        2.58       -1.46      8.35 o 
   6   3   6      403.33      424.29     21.24 o 
   7   3   6      115.63      102.69     14.23 o 
   8   3   6        2.37       10.12     10.99 o 
 -10   4   6       25.82        5.05     13.05 o 
  -9   4   6        9.70       10.03     11.35 o 
  -8   4   6        0.18        4.12      8.77 o 
  -7   4   6      116.63      129.50     13.45 o 
  -6   4   6      287.82      264.07     16.79 o 
  -5   4   6      253.35      284.05     15.13 o 
  -4   4   6      107.53      106.81     10.20 o 
  -3   4   6      136.41      154.48     11.20 o 
  -2   4   6      293.77      279.45     14.18 o 
  -1   4   6      246.24      202.07     11.71 o 
   0   4   6       25.32       27.13      8.80 o 
   1   4   6       22.12       23.68      5.98 o 
   2   4   6      648.68      599.24     21.04 o 
   3   4   6       45.65       45.36      8.54 o 
   4   4   6        0.08        0.00      7.58 o 
   5   4   6       24.74        7.23     10.50 o 
   6   4   6      330.36      342.32     21.24 o 
   7   4   6      186.76      208.51     18.87 o 
   8   4   6       16.55       25.03     11.56 o 
 -10   5   6       88.35       82.14     14.89 o 
  -9   5   6      179.92      159.86     17.82 o 
  -8   5   6        0.36       -1.72      9.12 o 
  -7   5   6       85.48       88.42     12.78 o 
  -6   5   6      158.04      175.63     13.01 o 
  -5   5   6       18.53        4.07      9.10 o 
  -4   5   6      125.81      136.70     12.13 o 
  -3   5   6      118.32      136.98     11.31 o 
  -2   5   6      278.30      293.45     15.41 o 
  -1   5   6       91.99       78.91      9.60 o 
   0   5   6       51.05       43.46      5.90 o 
   1   5   6        2.89       -9.76      7.73 o 
   2   5   6       66.16       69.87     10.70 o 
   3   5   6      363.50      391.79     18.95 o 
   4   5   6       45.82       32.35     11.67 o 
   5   5   6       17.12       17.68     11.72 o 
   6   5   6       74.89       50.48     12.73 o 
   7   5   6      157.23      196.68     19.88 o 
 -10   6   6       36.25       27.01     13.01 o 
  -9   6   6       90.84       90.12     13.55 o 
  -8   6   6       34.43       36.42      9.63 o 
  -7   6   6      112.81      130.60     13.97 o 
  -6   6   6      239.98      231.25     17.34 o 
  -5   6   6      204.61      188.29     14.68 o 
  -4   6   6        5.02        0.71      8.69 o 
  -3   6   6       11.49        5.50      8.30 o 
  -2   6   6      214.23      182.08     13.22 o 
  -1   6   6      528.77      446.99     18.98 o 
   0   6   6       19.41       18.39      5.62 o 
   1   6   6        0.83       -8.82      8.63 o 
   2   6   6       87.13       92.55     11.88 o 
   3   6   6      180.04      202.45     15.07 o 
   4   6   6      354.82      405.26     21.50 o 
   5   6   6       20.83       -2.93     13.42 o 
   6   6   6       84.67       95.88     15.21 o 
  -9   7   6       40.78       21.79     14.03 o 
  -8   7   6       18.71       17.32     10.54 o 
  -7   7   6       23.67       38.64     10.82 o 
  -6   7   6      135.90      155.04     16.01 o 
  -5   7   6      163.83      176.70     14.60 o 
  -4   7   6      165.64      186.81     15.14 o 
  -3   7   6       67.29       57.88     12.19 o 
  -2   7   6       17.06        6.06      9.52 o 
  -1   7   6       65.74       56.69     10.99 o 
   0   7   6      210.71      211.10     11.20 o 
   1   7   6        0.25       -7.45      8.95 o 
   2   7   6       25.52       34.94     10.62 o 
   3   7   6      101.09       98.70     14.18 o 
   4   7   6      210.58      257.13     19.27 o 
   5   7   6       78.58       87.45     16.20 o 
  -8   8   6       45.55       43.43     12.41 o 
  -7   8   6        0.10        5.84     10.94 o 
  -6   8   6        0.42      -14.81     10.72 o 
  -5   8   6       98.72       92.55     13.84 o 
  -4   8   6      176.34      167.94     16.20 o 
  -3   8   6       13.27        0.85     10.26 o 
  -2   8   6        0.79        0.85      9.36 o 
  -1   8   6       39.52       26.77     10.60 o 
   0   8   6       21.10       25.66      6.45 o 
   1   8   6      166.14      149.31     16.27 o 
   2   8   6        3.87       -0.98     10.69 o 
   3   8   6      149.80      176.90     17.72 o 
   4   8   6      100.13      101.11     15.68 o 
  -7   9   6       33.11       29.70     14.86 o 
  -6   9   6        0.11      -17.91     11.94 o 
  -5   9   6       10.39        5.90     11.30 o 
  -4   9   6       24.84       28.87     10.00 o 
  -3   9   6       73.67       70.58     13.07 o 
  -2   9   6       33.88       26.78     12.54 o 
  -1   9   6       25.91       30.10     10.94 o 
   0   9   6       57.13       43.66      8.77 o 
   1   9   6       85.17       81.68     13.81 o 
   2   9   6       64.32       92.19     14.72 o 
  -5  10   6       10.12        4.35     12.41 o 
  -4  10   6       23.66       11.78     10.44 o 
  -3  10   6       13.69       -7.45     11.91 o 
  -2  10   6       11.17        0.00     12.03 o 
  -1  10   6       41.05       59.90     12.56 o 
   1 -11   7       65.02       60.06     14.42 o 
   2 -11   7       22.93       24.13     10.29 o 
   3 -11   7       35.38       60.18     11.42 o 
   4 -11   7        0.13       -8.82     10.69 o 
   5 -11   7        5.69        3.37     10.84 o 
  -2 -10   7        7.63       -8.66     12.62 o 
  -1 -10   7       67.91       89.14     13.51 o 
   0 -10   7        9.02       10.43     11.23 o 
   1 -10   7       66.10       42.89     12.96 o 
   2 -10   7       50.65       40.41     10.19 o 
   3 -10   7       21.55       27.60      9.55 o 
   4 -10   7        1.39        0.00     10.66 o 
   5 -10   7       62.77       62.41     14.21 o 
   6 -10   7       22.07        0.00     13.97 o 
   7 -10   7       37.61       52.07     13.80 o 
  -4  -9   7        7.25       -1.10     11.95 o 
  -3  -9   7       48.50       43.19     13.09 o 
  -2  -9   7      208.24      235.62     19.86 o 
  -1  -9   7        7.11        3.71      9.83 o 
   0  -9   7      156.70      174.73     10.99 o 
   1  -9   7        3.39       -5.36      8.47 o 
   2  -9   7       15.05        2.65      9.06 o 
   3  -9   7       27.37       15.98     10.88 o 
   4  -9   7      166.48      156.59     17.86 o 
   5  -9   7      366.28      410.38     23.37 o 
   6  -9   7      128.56      132.41     15.76 o 
   7  -9   7        2.43       -8.20     11.69 o 
   8  -9   7       14.37       39.21     11.63 o 
  -5  -8   7        1.35       -2.13     10.34 o 
  -4  -8   7       26.23       34.66     12.09 o 
  -3  -8   7       82.84       67.60     13.83 o 
  -2  -8   7      200.67      221.88     17.29 o 
  -1  -8   7       74.23       88.11     12.16 o 
   0  -8   7       59.72       53.48      9.42 o 
   1  -8   7       18.50        9.59      9.59 o 
   2  -8   7       13.79        7.15      9.43 o 
   3  -8   7       10.71       11.22      8.86 o 
   4  -8   7        6.69       -2.46     10.93 o 
   5  -8   7        1.64       10.24      9.81 o 
   6  -8   7       89.92       94.33     12.54 o 
   7  -8   7       33.88       26.72     12.94 o 
   8  -8   7        0.14      -11.24     11.24 o 
   9  -8   7        4.73       -1.10     11.06 o 
  -6  -7   7       10.71        5.27     10.91 o 
  -5  -7   7      194.06      181.52     18.89 o 
  -4  -7   7        0.00       -3.58      9.65 o 
  -3  -7   7      233.64      219.61     18.04 o 
  -2  -7   7       81.91       52.48     11.86 o 
  -1  -7   7        0.72        6.69      7.40 o 
   0  -7   7       31.38       26.67      5.99 o 
   1  -7   7       13.51        0.00      8.95 o 
   2  -7   7     1873.50     1771.37     37.75 o 
   3  -7   7      131.18      100.29     12.33 o 
   4  -7   7        0.17        3.00      8.93 o 
   5  -7   7       16.99       30.66      9.13 o 
   6  -7   7       50.95       55.93     11.77 o 
   7  -7   7       63.05       52.81     12.75 o 
   8  -7   7       16.64       23.20     12.08 o 
   9  -7   7       10.52       32.54      9.68 o 
  -7  -6   7       11.07        7.41     12.49 o 
  -6  -6   7      153.69      162.45     15.54 o 
  -5  -6   7       65.15       58.35     10.38 o 
  -4  -6   7       87.29       81.29     14.45 o 
  -3  -6   7        0.13       -3.76      7.85 o 
  -2  -6   7        1.35       -3.52      7.55 o 
  -1  -6   7      403.01      415.34     19.23 o 
   0  -6   7       10.09        8.06      6.58 o 
   1  -6   7      108.81       83.92     10.68 o 
   2  -6   7      234.00      224.22     13.15 o 
   3  -6   7      322.93      258.79     15.84 o 
   4  -6   7      115.65      100.80     11.75 o 
   5  -6   7        6.36        5.11      7.41 o 
   6  -6   7       48.17       45.42      9.53 o 
   7  -6   7      120.49      136.52     14.06 o 
   8  -6   7      115.54      117.31     15.87 o 
   9  -6   7        3.22       -4.04     10.88 o 
  10  -6   7       46.48       44.33     14.02 o 
  -8  -5   7       62.40       62.75     13.68 o 
  -7  -5   7       28.41       25.48     13.23 o 
  -6  -5   7      277.52      308.21     18.98 o 
  -5  -5   7      345.22      327.68     20.49 o 
  -4  -5   7       14.42       11.84      9.18 o 
  -3  -5   7        1.39       17.05      6.71 o 
  -2  -5   7       12.76        3.18      8.51 o 
  -1  -5   7     2849.09     2745.10     42.84 o 
   0  -5   7      158.25      132.27      8.08 o 
   1  -5   7        0.02        5.84      6.81 o 
   2  -5   7      263.73      273.23     14.70 o 
   3  -5   7       90.34       93.29      9.62 o 
   4  -5   7      241.45      252.69     14.90 o 
   5  -5   7      146.60      182.84     13.19 o 
   6  -5   7      148.46      159.29     14.08 o 
   7  -5   7      189.29      208.14     15.77 o 
   8  -5   7       75.06       86.53     13.14 o 
   9  -5   7       51.86       52.08     14.00 o 
  10  -5   7       34.33       31.44     14.75 o 
  -8  -4   7        5.86      -13.14     12.59 o 
  -7  -4   7       57.31       73.90     14.04 o 
  -6  -4   7      121.06      130.22     13.89 o 
  -5  -4   7       78.49       73.12     11.90 o 
  -4  -4   7      562.85      572.17     21.64 o 
  -3  -4   7       73.02       52.37     10.80 o 
  -2  -4   7      412.47      381.92     16.94 o 
  -1  -4   7      267.57      226.20     12.87 o 
   0  -4   7     1516.26     1426.18     20.48 o 
   1  -4   7      419.96      371.11     15.65 o 
   2  -4   7      196.98      181.41     11.84 o 
   3  -4   7       24.17       34.72      6.11 o 
   4  -4   7      350.75      419.49     17.75 o 
   5  -4   7      385.41      426.80     18.86 o 
   6  -4   7        6.23        7.17      7.98 o 
   7  -4   7      519.52      540.30     23.26 o 
   8  -4   7        5.77      -10.47     10.25 o 
   9  -4   7        8.42      -16.02     10.68 o 
  10  -4   7        1.68        6.43     11.45 o 
  -9  -3   7      135.55      137.82     17.74 o 
  -8  -3   7      356.30      390.37     23.52 o 
  -7  -3   7      106.75      104.45     12.81 o 
  -6  -3   7        1.38      -11.54      9.51 o 
  -5  -3   7       86.98       78.46     11.00 o 
  -4  -3   7     1188.35     1285.48     30.52 o 
  -3  -3   7      178.31      169.49     12.23 o 
  -2  -3   7       14.18       20.82      5.63 o 
  -1  -3   7      391.63      387.63     15.58 o 
   0  -3   7       34.73       29.95      9.15 o 
   1  -3   7      718.48      683.33     19.59 o 
   2  -3   7       44.96       39.58      6.76 o 
   3  -3   7      393.29      372.24     15.49 o 
   4  -3   7      163.88      160.14     12.61 o 
   5  -3   7      484.89      513.99     19.89 o 
   6  -3   7        0.22       -1.40      7.82 o 
   7  -3   7       11.17        3.90      8.91 o 
   8  -3   7        7.41        7.79      9.37 o 
   9  -3   7       49.71       39.53     13.53 o 
  10  -3   7        1.04       -7.51     12.27 o 
  -9  -2   7       86.01       95.95     14.81 o 
  -8  -2   7      132.66      136.76     15.24 o 
  -7  -2   7       85.72      103.85     12.93 o 
  -6  -2   7        4.37       13.81      8.76 o 
  -5  -2   7      118.73      151.87     12.38 o 
  -4  -2   7       39.52       37.29      8.63 o 
  -3  -2   7     1565.21     1582.19     30.35 o 
  -2  -2   7        3.55        2.00      5.02 o 
  -1  -2   7      265.84      253.58     12.46 o 
   0  -2   7       40.42       47.12      4.37 o 
   1  -2   7      391.51      386.84     14.65 o 
   2  -2   7       31.99       25.83      6.40 o 
   3  -2   7       11.48       12.70      5.65 o 
   4  -2   7     2154.86     2189.97     37.48 o 
   5  -2   7      258.33      245.38     14.86 o 
   6  -2   7        0.17        7.72      6.84 o 
   7  -2   7        0.02      -13.16      8.78 o 
   8  -2   7        5.30        5.23      8.28 o 
   9  -2   7      116.65      111.01     15.64 o 
  10  -2   7       16.69        4.34     13.46 o 
 -10  -1   7       36.59       59.60     12.50 o 
  -9  -1   7        0.17      -16.74     11.16 o 
  -8  -1   7       18.07       23.47      9.88 o 
  -7  -1   7      172.74      184.65     15.68 o 
  -6  -1   7        8.27        2.79      8.65 o 
  -5  -1   7       72.25       80.25     10.23 o 
  -4  -1   7      321.48      346.31     15.67 o 
  -3  -1   7      155.85      146.01     12.06 o 
  -2  -1   7      241.56      225.76     11.73 o 
  -1  -1   7      142.37      115.03      9.37 o 
   0  -1   7     1444.98     1289.93     20.57 o 
   1  -1   7      402.52      381.37     15.47 o 
   2  -1   7      503.44      459.31     16.50 o 
   3  -1   7      180.50      165.32     11.03 o 
   4  -1   7       40.29       53.39      8.80 o 
   5  -1   7      484.74      517.89     20.14 o 
   6  -1   7       49.92       53.54     10.12 o 
   7  -1   7        4.22       -0.80      9.33 o 
   8  -1   7       14.29       11.57     10.49 o 
   9  -1   7      143.88      181.16     17.29 o 
  10  -1   7       48.26       25.52     15.34 o 
 -10   0   7        3.68        2.11     11.36 o 
  -9   0   7       84.24       94.56     14.21 o 
  -8   0   7       29.97       27.92     11.07 o 
  -7   0   7       97.17       80.37     12.68 o 
  -6   0   7      276.88      296.98     15.80 o 
  -5   0   7       95.52      104.14     10.54 o 
  -4   0   7      193.14      194.84     12.67 o 
  -3   0   7      784.61      742.91     20.86 o 
  -2   0   7      294.01      329.30     13.28 o 
  -1   0   7        9.15       11.54      5.56 o 
   0   0   7       35.09       28.94      4.63 o 
   1   0   7     4729.92     4245.80     47.90 o 
   2   0   7     1311.29     1177.99     25.50 o 
   3   0   7       17.33       28.96      7.19 o 
   4   0   7        5.08        1.80      7.12 o 
   5   0   7       18.36       21.89      6.99 o 
   6   0   7      107.55       85.74     12.59 o 
   7   0   7       35.53       36.28     11.12 o 
   8   0   7       66.40       81.07     13.85 o 
   9   0   7       14.83       16.45      9.96 o 
 -10   1   7       15.04       17.63     12.13 o 
  -9   1   7        4.08       -7.44     11.54 o 
  -8   1   7       89.43       74.35     11.91 o 
  -7   1   7      354.57      365.33     18.51 o 
  -6   1   7      113.28      131.74     11.99 o 
  -5   1   7      123.21      113.75     10.49 o 
  -4   1   7      114.98      115.12     10.37 o 
  -3   1   7     1864.39     1864.63     32.72 o 
  -2   1   7      376.14      386.14     15.19 o 
  -1   1   7       19.41       18.11      6.53 o 
   0   1   7       31.00       32.61      5.45 o 
   1   1   7      223.29      222.22     11.94 o 
   2   1   7     1865.16     1723.88     31.84 o 
   3   1   7       23.29       17.29      6.31 o 
   4   1   7       18.51       18.95      7.26 o 
   5   1   7        4.17        2.80      6.98 o 
   6   1   7      100.65       73.78     11.54 o 
   7   1   7       50.98       21.62     10.41 o 
   8   1   7       23.69       30.84     11.41 o 
   9   1   7      100.38      110.64     16.26 o 
 -10   2   7       44.88       45.39     12.72 o 
  -9   2   7       38.91       50.15     11.60 o 
  -8   2   7        0.23       -0.83      9.12 o 
  -7   2   7       93.84       80.75     12.10 o 
  -6   2   7      229.74      233.37     14.88 o 
  -5   2   7      150.44      152.20     11.71 o 
  -4   2   7      194.33      208.87     12.65 o 
  -3   2   7      236.02      225.98     12.38 o 
  -2   2   7     1498.49     1364.20     27.83 o 
  -1   2   7      395.70      342.15     14.84 o 
   0   2   7       33.37       31.03      5.14 o 
   1   2   7      379.18      377.62     16.01 o 
   2   2   7       37.71       45.44      6.58 o 
   3   2   7        7.90        7.97      6.58 o 
   4   2   7        9.70       13.41      7.76 o 
   5   2   7      252.13      285.00     16.53 o 
   6   2   7       26.52        4.91      9.61 o 
   7   2   7       26.11       21.81      9.96 o 
   8   2   7        2.51      -16.65     11.10 o 
 -10   3   7       72.04       91.36     11.56 o 
  -9   3   7       15.00       20.64      9.66 o 
  -8   3   7        8.04        5.09      9.53 o 
  -7   3   7       73.81       78.69     11.02 o 
  -6   3   7      354.94      376.99     19.26 o 
  -5   3   7      153.00      188.17     13.98 o 
  -4   3   7      140.77      143.28     11.80 o 
  -3   3   7      103.63       95.60      9.60 o 
  -2   3   7      279.00      279.00     13.57 o 
  -1   3   7     1362.37     1245.62     27.34 o 
   0   3   7       90.90       73.48      6.12 o 
   1   3   7       74.25       59.10      9.05 o 
   2   3   7      127.73      116.69     10.24 o 
   3   3   7        3.14       -0.67      6.70 o 
   4   3   7       66.55       58.18     10.59 o 
   5   3   7        0.01       -7.18      8.40 o 
   6   3   7      269.78      335.62     21.63 o 
   7   3   7      203.34      186.82     17.52 o 
   8   3   7       31.74       29.03     12.21 o 
 -10   4   7       45.55       27.46     13.02 o 
  -9   4   7       10.56       18.24      9.45 o 
  -8   4   7        4.26       24.49      8.75 o 
  -7   4   7        7.85        8.81      9.16 o 
  -6   4   7      358.19      367.48     19.66 o 
  -5   4   7      159.45      180.55     13.64 o 
  -4   4   7        7.05        0.65      8.25 o 
  -3   4   7      170.10      164.74     12.55 o 
  -2   4   7      819.84      811.60     24.27 o 
  -1   4   7      161.46      155.66     11.92 o 
   0   4   7      284.91      254.41     10.26 o 
   1   4   7       30.62       34.25      8.04 o 
   2   4   7      278.24      269.33     15.52 o 
   3   4   7       51.67       77.05      9.76 o 
   4   4   7       27.11       33.39     10.31 o 
   5   4   7        2.66        3.48      9.19 o 
   6   4   7       67.73       65.70     12.01 o 
   7   4   7      154.88      192.77     18.62 o 
 -10   5   7       44.40       53.24     13.87 o 
  -9   5   7       68.95       34.80     15.37 o 
  -8   5   7      157.72      155.25     16.19 o 
  -7   5   7      102.17       91.83     14.77 o 
  -6   5   7      167.57      175.57     14.66 o 
  -5   5   7      223.85      228.36     16.70 o 
  -4   5   7      610.76      653.39     23.36 o 
  -3   5   7       46.87       34.52      9.15 o 
  -2   5   7      242.07      226.23     15.29 o 
  -1   5   7      236.15      215.58     13.98 o 
   0   5   7       35.48       34.61     11.51 o 
   1   5   7       67.33       62.53      9.72 o 
   2   5   7        1.43        6.07      7.51 o 
   3   5   7       91.22      117.61     12.11 o 
   4   5   7      256.60      225.99     17.03 o 
   5   5   7       62.61       64.58     14.77 o 
   6   5   7        3.65       16.57      9.37 o 
  -9   6   7       70.92       84.22     15.17 o 
  -8   6   7       62.44       85.62     12.65 o 
  -7   6   7        0.05      -17.92     11.95 o 
  -6   6   7      142.34      148.00     15.87 o 
  -5   6   7      198.62      217.81     16.41 o 
  -4   6   7      283.64      297.54     17.69 o 
  -3   6   7      311.47      316.29     17.90 o 
  -2   6   7       27.83       22.92      9.08 o 
  -1   6   7       95.19       82.72     11.03 o 
   0   6   7      144.54      112.71     14.41 o 
   1   6   7       16.39        0.00      8.99 o 
   2   6   7        0.03       -4.22      8.31 o 
   3   6   7       49.32       49.43     10.60 o 
   4   6   7      307.96      371.19     22.21 o 
   5   6   7       19.61       -3.12     12.38 o 
  -9   7   7       35.43       24.12     12.79 o 
  -8   7   7       54.89       54.22     14.36 o 
  -7   7   7       36.37       35.52     11.56 o 
  -6   7   7        0.05        2.73      9.57 o 
  -5   7   7       60.00       66.09     11.40 o 
  -4   7   7      114.42      138.14     14.92 o 
  -3   7   7       13.35        4.13      9.24 o 
  -2   7   7       22.00       28.81     10.24 o 
  -1   7   7        2.85        6.66      8.95 o 
   0   7   7       19.24       24.45      7.41 o 
   1   7   7       60.97       44.77     11.68 o 
   2   7   7       10.47       20.68      9.95 o 
   3   7   7       32.71       22.95     12.42 o 
   4   7   7       17.23       13.85     10.82 o 
  -8   8   7       58.15       62.43     14.57 o 
  -7   8   7       56.87       36.28     14.33 o 
  -6   8   7       12.99       27.68     11.27 o 
  -5   8   7       20.98        5.71     11.91 o 
  -4   8   7      130.81      129.25     15.14 o 
  -3   8   7      102.99       95.44     14.79 o 
  -2   8   7       76.33       98.19     13.27 o 
  -1   8   7        8.88       -9.29     11.23 o 
   0   8   7       56.35       43.75      8.88 o 
   1   8   7      214.88      209.15     18.81 o 
   2   8   7       19.59       24.09     10.84 o 
   3   8   7       11.71      -11.06     12.81 o 
  -6   9   7        4.06      -20.29     13.53 o 
  -5   9   7        5.50       12.58     10.58 o 
  -4   9   7       46.37       40.07     14.13 o 
  -3   9   7       39.17       29.55     13.17 o 
  -2   9   7        9.12        9.20      9.20 o 
  -1   9   7        0.91        4.15     10.68 o 
   0   9   7       33.22       26.26      9.18 o 
   1   9   7       51.53       34.55     14.23 o 
  -1 -10   8       11.77       16.28     12.04 o 
   0 -10   8       13.15        3.80     11.64 o 
   1 -10   8        0.14        5.24      8.83 o 
   2 -10   8       65.48       71.60     12.32 o 
   3 -10   8       44.35       54.00     11.84 o 
   4 -10   8        0.75      -12.61     10.61 o 
   5 -10   8       16.80       47.35     10.32 o 
   6 -10   8        9.85      -20.65     13.76 o 
  -3  -9   8        0.53       -5.39     11.55 o 
  -2  -9   8      235.57      219.20     19.22 o 
  -1  -9   8       41.41       37.22     12.31 o 
   0  -9   8        9.21       18.00      7.48 o 
   1  -9   8       34.30       30.29      9.93 o 
   2  -9   8       13.88        3.75     10.95 o 
   3  -9   8       14.31       15.09      6.80 o 
   4  -9   8        9.63       17.27      9.69 o 
   5  -9   8      162.18      211.62     17.58 o 
   6  -9   8       17.76        5.14     11.22 o 
   7  -9   8       17.97        0.00     13.50 o 
  -4  -8   8        4.11       -3.12     10.66 o 
  -3  -8   8       98.00      121.23     15.82 o 
  -2  -8   8        0.30       -6.47     10.09 o 
  -1  -8   8      114.62      130.97     13.82 o 
   0  -8   8       39.94       25.00      7.23 o 
   1  -8   8       18.76       14.54     10.01 o 
   2  -8   8       12.40       21.27      8.88 o 
   3  -8   8       27.27       14.60     10.49 o 
   4  -8   8       11.41       28.12      9.94 o 
   5  -8   8       41.14       41.01     11.27 o 
   6  -8   8       51.09       38.23     12.75 o 
   7  -8   8       69.56       89.06     14.17 o 
   8  -8   8       11.32       14.04     11.88 o 
  -5  -7   8      191.00      218.76     18.00 o 
  -4  -7   8       42.81       44.59     14.10 o 
  -3  -7   8       10.04       13.31     10.53 o 
  -2  -7   8      228.32      234.08     16.12 o 
  -1  -7   8        5.58        3.20      6.97 o 
   0  -7   8       38.81       20.08      7.18 o 
   1  -7   8        0.23        6.98      7.48 o 
   2  -7   8      760.56      799.00     27.11 o 
   3  -7   8      128.93      112.43     13.04 o 
   4  -7   8       94.91       75.33     12.47 o 
   5  -7   8        0.01       -5.92      8.25 o 
   6  -7   8        0.06      -12.52     10.19 o 
   7  -7   8       88.30       79.24     13.40 o 
   8  -7   8       69.14       80.05     12.06 o 
   9  -7   8        1.96        6.66     12.74 o 
  -6  -6   8      114.64      110.08     15.98 o 
  -5  -6   8       36.77       30.94     11.60 o 
  -4  -6   8      290.32      325.00     20.45 o 
  -3  -6   8        3.56       -6.47      9.63 o 
  -2  -6   8       30.47       41.12      8.13 o 
  -1  -6   8        0.99       -9.44      8.86 o 
   0  -6   8      112.19      100.65      8.49 o 
   1  -6   8        0.95       10.60      8.21 o 
   2  -6   8       16.61       19.85      8.96 o 
   3  -6   8      146.55      121.78     11.91 o 
   4  -6   8      219.78      235.01     16.29 o 
   5  -6   8       34.06       58.63      9.17 o 
   6  -6   8       24.66       10.13     10.54 o 
   7  -6   8       21.18        9.08     11.05 o 
   8  -6   8       79.22       93.53     13.82 o 
   9  -6   8       38.97       57.84     15.07 o 
  -7  -5   8       28.55       59.93     12.57 o 
  -6  -5   8       51.37       50.02     14.41 o 
  -5  -5   8      359.12      415.24     21.63 o 
  -4  -5   8       79.27       78.16     13.00 o 
  -3  -5   8       44.32       46.68     10.18 o 
  -2  -5   8       12.06       13.92      8.24 o 
  -1  -5   8      434.62      378.39     18.87 o 
   0  -5   8      852.70      851.54     17.98 o 
   1  -5   8       61.65       53.93      9.39 o 
   2  -5   8        4.79        8.52      7.21 o 
   3  -5   8       65.30       70.19     10.37 o 
   4  -5   8      305.28      294.63     16.21 o 
   5  -5   8      147.93      118.02     14.52 o 
   6  -5   8        7.44        4.84      9.28 o 
   7  -5   8       33.77       28.00     11.00 o 
   8  -5   8      155.44      167.19     16.58 o 
   9  -5   8       45.64       32.39     12.59 o 
  -8  -4   8       78.97       89.50     14.29 o 
  -7  -4   8      152.25      182.95     16.51 o 
  -6  -4   8        0.13       -9.68     10.38 o 
  -5  -4   8       31.49       34.56      9.88 o 
  -4  -4   8        1.35        0.00      8.67 o 
  -3  -4   8       44.76       34.92     10.80 o 
  -2  -4   8       11.13       10.93      7.69 o 
  -1  -4   8        0.22       -9.19      7.87 o 
   0  -4   8      402.57      347.26     11.26 o 
   1  -4   8       55.51       55.62      8.29 o 
   2  -4   8        5.80       -1.85      5.92 o 
   3  -4   8       62.19       52.29      8.65 o 
   4  -4   8       73.26       61.32      9.65 o 
   5  -4   8      261.40      241.63     16.21 o 
   6  -4   8       50.26       69.64     11.15 o 
   7  -4   8      182.27      201.79     17.69 o 
   8  -4   8       33.58       47.79     11.59 o 
   9  -4   8        1.13       12.37      9.44 o 
  -8  -3   8      219.88      254.32     20.83 o 
  -7  -3   8      121.78      131.48     15.00 o 
  -6  -3   8       10.69       -0.82     10.31 o 
  -5  -3   8        1.41       -3.01      8.32 o 
  -4  -3   8       81.31       62.95     11.76 o 
  -3  -3   8     1087.83     1082.97     28.24 o 
  -2  -3   8        7.18       16.22      5.79 o 
  -1  -3   8       55.27       47.09      8.16 o 
   0  -3   8        4.33       10.50      4.56 o 
   1  -3   8      267.71      221.30     12.97 o 
   2  -3   8       25.03       24.02      7.01 o 
   3  -3   8       40.53       34.34      8.28 o 
   4  -3   8      425.73      451.19     18.99 o 
   5  -3   8      768.75      764.96     25.66 o 
   6  -3   8      113.74      122.51     12.73 o 
   7  -3   8      205.62      215.86     17.17 o 
   8  -3   8       10.57       25.16     10.58 o 
   9  -3   8       48.03       20.59     13.42 o 
  -9  -2   8        0.68      -18.64     12.43 o 
  -8  -2   8      128.16      128.08     16.02 o 
  -7  -2   8        9.18        3.48      9.68 o 
  -6  -2   8      426.23      474.83     22.58 o 
  -5  -2   8       38.04       17.20      9.77 o 
  -4  -2   8      230.20      240.71     15.20 o 
  -3  -2   8      560.10      523.64     19.67 o 
  -2  -2   8      120.08      119.59     10.38 o 
  -1  -2   8        1.26        3.29      4.84 o 
   0  -2   8      397.49      366.94     11.16 o 
   1  -2   8      107.51       90.78      9.42 o 
   2  -2   8      555.99      579.20     19.34 o 
   3  -2   8      112.22      110.34     10.70 o 
   4  -2   8      979.85      896.64     26.97 o 
   5  -2   8      913.70      967.14     28.53 o 
   6  -2   8        2.71       -4.62      8.65 o 
   7  -2   8       21.42       34.81      9.49 o 
   8  -2   8        4.11       14.09      9.35 o 
   9  -2   8      133.54      136.30     15.68 o 
  -9  -1   8       14.36       17.49     12.05 o 
  -8  -1   8       55.05       52.94     12.77 o 
  -7  -1   8       15.99        0.83     11.47 o 
  -6  -1   8      528.81      529.22     22.54 o 
  -5  -1   8        0.00       -9.68      7.70 o 
  -4  -1   8      154.97      138.42     12.18 o 
  -3  -1   8      226.83      205.31     12.93 o 
  -2  -1   8      161.10      165.29     11.20 o 
  -1  -1   8       61.79       54.14      8.39 o 
   0  -1   8       18.62       20.36      4.56 o 
   1  -1   8      826.99      747.91     21.77 o 
   2  -1   8      834.24      756.30     22.32 o 
   3  -1   8      800.62      758.57     23.64 o 
   4  -1   8       92.50       97.37     11.19 o 
   5  -1   8        6.39       -2.14      8.09 o 
   6  -1   8        5.60       12.54      8.30 o 
   7  -1   8       39.90       22.51     10.67 o 
   8  -1   8       16.96       23.00     10.23 o 
   9  -1   8       47.27       51.00     11.64 o 
  -9   0   8      143.35      157.79     15.80 o 
  -8   0   8        0.74       -8.16     10.77 o 
  -7   0   8      176.69      185.50     15.26 o 
  -6   0   8      275.82      269.81     17.26 o 
  -5   0   8      565.82      580.92     21.65 o 
  -4   0   8        5.26        9.99      6.43 o 
  -3   0   8      239.09      241.84     13.87 o 
  -2   0   8        3.81       -0.55      5.57 o 
  -1   0   8      333.20      317.06     14.59 o 
   0   0   8        5.32        1.07      4.32 o 
   1   0   8     1411.52     1277.90     28.58 o 
   2   0   8     2560.27     2427.24     39.75 o 
   3   0   8       53.84       39.20      8.69 o 
   4   0   8        5.33        8.07      6.79 o 
   5   0   8        6.50        5.14      7.88 o 
   6   0   8      116.67      114.21     12.93 o 
   7   0   8      127.43      112.78     14.37 o 
   8   0   8        0.46       12.87      8.80 o 
   9   0   8        9.29        0.00     11.07 o 
 -10   1   8        0.38      -15.34     12.20 o 
  -9   1   8       89.60       79.34     14.44 o 
  -8   1   8        1.18       12.56      9.40 o 
  -7   1   8       50.98       56.13      9.86 o 
  -6   1   8       91.72       90.41     11.67 o 
  -5   1   8      117.48      112.79     12.74 o 
  -4   1   8       32.51       33.95      8.15 o 
  -3   1   8       21.55       16.53      7.47 o 
  -2   1   8      167.42      155.64     11.75 o 
  -1   1   8       51.60       47.02      8.03 o 
   0   1   8      635.41      560.75     13.67 o 
   1   1   8      342.04      320.04     15.28 o 
   2   1   8       54.89       53.69      9.17 o 
   3   1   8       34.73       33.24      8.06 o 
   4   1   8        0.17       -7.75      7.95 o 
   5   1   8      126.69      150.46     13.43 o 
   6   1   8      119.98      122.15     14.09 o 
   7   1   8      204.39      214.48     17.94 o 
   8   1   8       32.14       16.54     11.79 o 
 -10   2   8       23.78       15.29     12.65 o 
  -9   2   8       75.85       68.37     14.46 o 
  -8   2   8      109.40      114.29     14.31 o 
  -7   2   8       75.46       78.67     12.04 o 
  -6   2   8       54.61       33.75      9.98 o 
  -5   2   8        0.63       11.76      7.16 o 
  -4   2   8        3.27        7.10      7.22 o 
  -3   2   8      240.44      226.13     13.96 o 
  -2   2   8      593.87      578.50     19.90 o 
  -1   2   8     3455.55     3131.84     45.06 o 
   0   2   8      224.64      216.88      9.75 o 
   1   2   8       92.69       87.78     10.01 o 
   2   2   8        1.68        3.90      5.52 o 
   3   2   8      229.85      219.07     15.00 o 
   4   2   8      141.38      154.78     13.06 o 
   5   2   8        8.48       16.37      8.34 o 
   6   2   8      159.22      156.41     16.48 o 
   7   2   8        5.13      -13.83     11.27 o 
   8   2   8       24.26       25.07     13.30 o 
 -10   3   8       28.67       34.10     13.24 o 
  -9   3   8       88.42       81.16     14.63 o 
  -8   3   8       47.45       62.16     11.27 o 
  -7   3   8        1.60      -10.89      9.36 o 
  -6   3   8       77.42       77.21     11.76 o 
  -5   3   8      175.43      193.32     14.18 o 
  -4   3   8       43.07       53.37      9.24 o 
  -3   3   8        0.24       -3.23      8.24 o 
  -2   3   8      632.15      609.97     21.99 o 
  -1   3   8      730.37      640.09     21.02 o 
   0   3   8      482.57      466.38     13.50 o 
   1   3   8       47.58       50.04      9.46 o 
   2   3   8       44.26       46.32      8.59 o 
   3   3   8      105.75       76.44     11.75 o 
   4   3   8      524.67      527.94     23.38 o 
   5   3   8       44.81       67.65     11.56 o 
   6   3   8        0.10       -1.92      9.00 o 
   7   3   8       80.36       62.16     14.79 o 
  -9   4   8       48.89       49.19     12.29 o 
  -8   4   8       36.16       25.39     10.93 o 
  -7   4   8        8.88        0.86     10.23 o 
  -6   4   8       42.72       54.81      9.53 o 
  -5   4   8      220.69      229.36     16.94 o 
  -4   4   8     1474.44     1588.46     36.30 o 
  -3   4   8      146.79      139.83     13.21 o 
  -2   4   8       11.77       20.33      8.31 o 
  -1   4   8      192.58      184.45     13.42 o 
   0   4   8      229.48      213.98     10.39 o 
   1   4   8       16.02       -0.73      9.74 o 
   2   4   8        0.27        7.66      6.68 o 
   3   4   8      289.02      269.59     18.55 o 
   4   4   8        3.05        9.64      7.99 o 
   5   4   8       18.68       26.60      9.78 o 
   6   4   8        0.17       -1.03     11.28 o 
  -9   5   8       36.57       26.48     13.78 o 
  -8   5   8       71.45       94.99     13.82 o 
  -7   5   8       51.79       78.26     11.00 o 
  -6   5   8       34.29       37.49     10.91 o 
  -5   5   8      124.84      104.83     14.60 o 
  -4   5   8      411.35      429.47     20.63 o 
  -3   5   8      323.36      287.68     18.11 o 
  -2   5   8        6.12       -1.48      8.62 o 
  -1   5   8       41.35       48.99      9.79 o 
   0   5   8       40.53       44.41      6.51 o 
   1   5   8      212.99      210.87     15.32 o 
   2   5   8       27.44       37.00      9.95 o 
   3   5   8        1.81       -0.89      8.97 o 
   4   5   8      149.74      150.38     15.59 o 
   5   5   8       19.78       18.58      8.76 o 
   6   5   8        0.04       20.14     10.96 o 
  -8   6   8       74.30       71.04     13.93 o 
  -7   6   8       66.60       57.83     14.17 o 
  -6   6   8        3.65       16.37      9.71 o 
  -5   6   8       25.35       38.16     10.48 o 
  -4   6   8      232.73      230.51     17.03 o 
  -3   6   8       28.98        4.09     10.57 o 
  -2   6   8        2.00        6.50      8.29 o 
  -1   6   8       76.06       71.22     11.94 o 
   0   6   8      290.80      299.37     28.84 o 
   1   6   8        1.18       -3.53      9.52 o 
   2   6   8        5.56       11.12      9.90 o 
   3   6   8        6.75        7.85      9.11 o 
   4   6   8       86.20       89.17     14.11 o 
  -8   7   8       46.40       67.64     13.19 o 
  -7   7   8       62.29       47.35     14.42 o 
  -6   7   8       86.62       84.23     15.61 o 
  -5   7   8       12.76        6.58     10.59 o 
  -4   7   8      142.07      161.85     15.76 o 
  -3   7   8       35.46       29.66      9.47 o 
  -2   7   8       49.96       35.84     11.55 o 
  -1   7   8        0.45      -16.46     10.97 o 
   0   7   8       48.33       38.93      8.26 o 
   1   7   8      124.76      135.20     13.99 o 
   2   7   8       38.61       36.89     10.94 o 
   3   7   8        0.54       -5.41     10.66 o 
  -6   8   8       35.08       32.84     12.75 o 
  -5   8   8        0.01       13.32     10.40 o 
  -4   8   8      137.31      158.33     16.53 o 
  -3   8   8      162.34      167.46     17.70 o 
  -2   8   8       36.67       21.80     11.29 o 
  -1   8   8        1.73       10.03     10.61 o 
   0   8   8        7.03        3.57      7.74 o 
   1   8   8       94.59      113.93     16.06 o 
  -4   9   8        0.84        4.40     11.64 o 
  -3   9   8       27.57       38.22     11.60 o 
  -2   9   8       29.35       35.06     13.51 o 
   1 -10   9        0.97        4.44     11.73 o 
   2 -10   9       22.76      -20.57     13.72 o 
   3 -10   9       51.54       37.37     14.16 o 
   4 -10   9        5.34       36.70     10.01 o 
  -2  -9   9        7.37       22.70     10.76 o 
  -1  -9   9      136.18      117.44     17.42 o 
   0  -9   9       16.72       15.09      7.49 o 
   1  -9   9       28.64       43.37     11.37 o 
   2  -9   9       12.46       14.02     10.49 o 
   3  -9   9      108.97       96.61     13.50 o 
   4  -9   9       32.62       48.07     11.44 o 
   5  -9   9        0.09       -2.10      9.87 o 
   6  -9   9        4.00       16.38      9.83 o 
  -4  -8   9        0.12       -4.40     11.52 o 
  -3  -8   9        0.02       -4.14     12.78 o 
  -2  -8   9       10.09        5.91     11.57 o 
  -1  -8   9       68.12       63.36     13.34 o 
   0  -8   9      120.90      124.35     10.57 o 
   1  -8   9        5.20       -1.84     10.24 o 
   2  -8   9       95.42       89.77     14.25 o 
   3  -8   9       19.86       12.93     10.20 o 
   4  -8   9       16.45        2.83      9.10 o 
   5  -8   9       46.45       25.39     12.27 o 
   6  -8   9        5.30      -15.46     10.31 o 
   7  -8   9      110.65       93.79     15.74 o 
  -5  -7   9       19.15       -5.40     13.27 o 
  -4  -7   9      242.79      286.00     19.67 o 
  -3  -7   9        2.03        6.65      9.05 o 
  -2  -7   9       17.74       16.20     10.57 o 
  -1  -7   9       57.25       43.18     11.84 o 
   0  -7   9      306.06      287.28     13.97 o 
   1  -7   9       56.53       41.28     10.56 o 
   2  -7   9        7.11       22.72      9.33 o 
   3  -7   9       57.27       54.61     11.00 o 
   4  -7   9        2.39       -2.63      8.18 o 
   5  -7   9        9.02       16.44      9.49 o 
   6  -7   9        1.44      -11.53     11.04 o 
   7  -7   9       17.27       33.71      9.20 o 
   8  -7   9       44.48       33.90     13.70 o 
  -6  -6   9        0.20       15.10     10.68 o 
  -5  -6   9       65.51       92.92     13.74 o 
  -4  -6   9       44.38       32.55     10.89 o 
  -3  -6   9      104.88      102.99     13.47 o 
  -2  -6   9        7.82       -2.48      8.22 o 
  -1  -6   9      237.35      264.27     16.67 o 
   0  -6   9       29.84       27.41      6.26 o 
   1  -6   9       36.13       22.51      9.48 o 
   2  -6   9       53.31       62.32     10.15 o 
   3  -6   9        2.95       -4.76      9.12 o 
   4  -6   9      256.12      249.50     16.07 o 
   5  -6   9       73.97       83.65     11.01 o 
   6  -6   9        0.67       16.45      8.07 o 
   7  -6   9        0.59        1.95     10.26 o 
   8  -6   9       17.91       31.59     11.82 o 
  -7  -5   9      135.76      159.89     18.65 o 
  -6  -5   9        0.14      -16.59     11.06 o 
  -5  -5   9       25.33       13.00     12.11 o 
  -4  -5   9      105.06      100.90     12.76 o 
  -3  -5   9      137.64      141.36     14.01 o 
  -2  -5   9       44.89       36.67     11.22 o 
  -1  -5   9       10.41        5.12      8.06 o 
   0  -5   9      402.95      455.68     14.03 o 
   1  -5   9       57.88       68.58     10.59 o 
   2  -5   9        2.86       19.65      6.79 o 
   3  -5   9        9.71       23.16      9.18 o 
   4  -5   9      132.85      114.60     13.16 o 
   5  -5   9      180.11      169.69     15.41 o 
   6  -5   9       33.35       28.12      9.47 o 
   7  -5   9        0.20       -8.51     10.99 o 
   8  -5   9       30.01       32.81     13.13 o 
   9  -5   9       66.62       82.56     13.76 o 
  -7  -4   9        9.23       10.30     10.30 o 
  -6  -4   9       54.17       63.26     14.10 o 
  -5  -4   9       26.19       20.86      9.99 o 
  -4  -4   9      299.17      317.20     18.06 o 
  -3  -4   9       20.06       27.87      7.86 o 
  -2  -4   9      176.66      172.02     13.57 o 
  -1  -4   9        0.89       -4.79      7.66 o 
   0  -4   9        1.13        6.75      4.68 o 
   1  -4   9      368.08      376.22     18.06 o 
   2  -4   9       74.91       65.54     10.39 o 
   3  -4   9       13.94       12.11      8.70 o 
   4  -4   9      104.87       98.07     11.86 o 
   5  -4   9      105.26      129.02     13.66 o 
   6  -4   9      105.12      128.41     14.82 o 
   7  -4   9        6.31       -3.71     11.20 o 
   8  -4   9       85.01      101.98     16.00 o 
   9  -4   9        2.26        6.62     10.46 o 
  -8  -3   9       58.72       50.37     14.57 o 
  -7  -3   9      110.06      108.55     14.67 o 
  -6  -3   9       52.41       54.55     10.77 o 
  -5  -3   9        1.29        6.58      9.30 o 
  -4  -3   9      113.97      118.80     12.92 o 
  -3  -3   9      746.29      783.78     26.09 o 
  -2  -3   9        4.28        6.74      7.14 o 
  -1  -3   9        5.37       20.76      6.62 o 
   0  -3   9       36.10       38.40      7.03 o 
   1  -3   9       77.04       63.08      9.84 o 
   2  -3   9      543.89      502.16     19.90 o 
   3  -3   9      108.87      123.71     10.28 o 
   4  -3   9       62.53       59.15     10.19 o 
   5  -3   9       33.02       40.65      9.11 o 
   6  -3   9      353.66      376.03     21.26 o 
   7  -3   9      144.92      170.26     17.44 o 
   8  -3   9       63.65       82.47     12.96 o 
   9  -3   9       21.12       31.98      9.67 o 
  -8  -2   9       63.44       75.03     13.59 o 
  -7  -2   9      147.72      163.97     16.25 o 
  -6  -2   9       35.00       35.95     10.69 o 
  -5  -2   9      128.45      164.49     14.41 o 
  -4  -2   9        7.51       23.31      8.04 o 
  -3  -2   9        3.63       -1.36      7.22 o 
  -2  -2   9      423.28      406.79     17.61 o 
  -1  -2   9        7.36      -10.71      7.14 o 
   0  -2   9       11.77       13.24      6.42 o 
   1  -2   9      106.73      101.44     10.38 o 
   2  -2   9      144.18      126.47     10.99 o 
   3  -2   9      184.00      190.47     13.12 o 
   4  -2   9        0.01       15.22      8.04 o 
   5  -2   9      469.68      490.74     24.22 o 
   6  -2   9       17.96        2.54     10.48 o 
   7  -2   9       18.53       16.64      9.88 o 
   8  -2   9        0.20       -1.01      9.24 o 
   9  -2   9       40.65       37.89     13.83 o 
  -9  -1   9       23.87       22.98     14.56 o 
  -8  -1   9        7.15       -7.96     11.35 o 
  -7  -1   9       44.15       44.45     10.69 o 
  -6  -1   9      379.07      428.30     21.64 o 
  -5  -1   9      174.82      170.37     15.11 o 
  -4  -1   9        0.01        3.54      7.12 o 
  -3  -1   9        8.15        2.66      7.23 o 
  -2  -1   9        1.20        3.80      6.01 o 
  -1  -1   9      402.78      449.02     17.84 o 
   0  -1   9        0.81        4.02      4.90 o 
   1  -1   9      139.17      157.17     11.62 o 
   2  -1   9       33.88       37.16      7.90 o 
   3  -1   9      782.42      767.12     25.44 o 
   4  -1   9       35.31       35.90      9.52 o 
   5  -1   9       94.45       96.56     11.85 o 
   6  -1   9       35.12       42.19      9.23 o 
   7  -1   9       77.51       70.71     12.11 o 
   8  -1   9        1.16        1.03      9.54 o 
  -9   0   9        1.54      -17.14     12.11 o 
  -8   0   9        9.56       21.45      9.45 o 
  -7   0   9        1.69        3.56     11.25 o 
  -6   0   9       61.99       46.49     10.48 o 
  -5   0   9      229.92      261.44     16.70 o 
  -4   0   9       34.84       46.24      9.55 o 
  -3   0   9       12.78        7.26      6.64 o 
  -2   0   9       63.41       69.04      9.46 o 
  -1   0   9       85.54       99.63      9.44 o 
   0   0   9       41.32       64.44      7.18 o 
   1   0   9       38.50       35.26      8.34 o 
   2   0   9     1813.72     1728.94     36.07 o 
   3   0   9      405.39      405.74     19.70 o 
   4   0   9        2.09        0.76      6.69 o 
   5   0   9        0.17        4.07      6.86 o 
   6   0   9      150.41      152.84     14.71 o 
   7   0   9      246.49      304.73     19.83 o 
   8   0   9       42.49       39.50     12.85 o 
  -9   1   9       71.74       77.39     14.26 o 
  -8   1   9       79.15       65.77     14.28 o 
  -7   1   9       12.71       20.35     10.36 o 
  -6   1   9       79.12       64.31     12.16 o 
  -5   1   9       49.32       46.74     10.98 o 
  -4   1   9       42.39       54.34     10.06 o 
  -3   1   9       66.13       61.61     10.68 o 
  -2   1   9      113.96      107.91     10.71 o 
  -1   1   9      120.25      116.88     11.71 o 
   0   1   9      504.92      488.09     14.03 o 
   1   1   9       53.72       60.50     10.45 o 
   2   1   9        0.59        1.38      8.37 o 
   3   1   9      116.14      104.24     13.29 o 
   4   1   9       71.82       59.79      9.37 o 
   5   1   9       15.17       30.63      9.99 o 
   6   1   9       33.56       11.12     11.35 o 
   7   1   9       92.03       74.05     14.94 o 
   8   1   9       42.21       43.38     12.92 o 
  -9   2   9       92.69       73.19     15.70 o 
  -8   2   9       92.17       98.07     13.83 o 
  -7   2   9        0.44       -3.56     10.32 o 
  -6   2   9       42.89       36.27     12.00 o 
  -5   2   9      174.36      189.14     14.71 o 
  -4   2   9       34.27        7.24     10.13 o 
  -3   2   9       33.26       51.84      9.35 o 
  -2   2   9       62.72       49.00      9.89 o 
  -1   2   9     2279.71     2266.84     40.97 o 
   0   2   9     1077.75     1033.55     29.09 o 
   1   2   9        5.92        4.91      7.12 o 
   2   2   9        0.58       -0.74      7.78 o 
   3   2   9       92.22       75.34     11.75 o 
   4   2   9      444.45      443.13     21.49 o 
   5   2   9       89.60       83.66     13.13 o 
   6   2   9        5.07       23.46      9.88 o 
   7   2   9        0.23       20.28     10.84 o 
  -9   3   9       70.63       52.57     15.13 o 
  -8   3   9       54.03       46.36     11.03 o 
  -7   3   9       21.87       26.42      9.94 o 
  -6   3   9        5.69        6.77      8.64 o 
  -5   3   9       29.89       35.75      9.02 o 
  -4   3   9        2.09        4.53      7.61 o 
  -3   3   9       80.26       81.97     11.49 o 
  -2   3   9      191.23      207.26     15.02 o 
  -1   3   9      241.13      238.03     16.61 o 
   0   3   9       78.32       86.81      7.73 o 
   1   3   9        1.99        0.00      7.35 o 
   2   3   9        4.75       10.98      7.52 o 
   3   3   9      124.14      123.91     14.38 o 
   4   3   9      240.31      206.66     18.08 o 
   5   3   9       88.51       78.71     14.62 o 
   6   3   9        7.47       12.49      9.54 o 
  -9   4   9       52.39       53.74     12.65 o 
  -8   4   9       58.19       62.87     13.45 o 
  -7   4   9        9.98       -4.71     11.35 o 
  -6   4   9        7.00        8.82      9.58 o 
  -5   4   9       91.27       62.51     11.99 o 
  -4   4   9      429.27      450.43     22.13 o 
  -3   4   9      787.31      814.61     27.07 o 
  -2   4   9        1.52        7.59      8.24 o 
  -1   4   9       66.89       68.28     11.61 o 
   0   4   9        5.77       -8.18      5.83 o 
   1   4   9      231.22      252.63     17.67 o 
   2   4   9       39.20       29.69     11.54 o 
   3   4   9       72.29       71.82     12.31 o 
   4   4   9       61.13       48.91     10.89 o 
   5   4   9        2.45        3.09      8.57 o 
   6   4   9        7.01       -4.46     11.69 o 
  -8   5   9        9.80       -3.16     12.77 o 
  -7   5   9        5.47        9.86     10.98 o 
  -6   5   9       21.80       26.93     12.21 o 
  -5   5   9        4.00        1.77      9.99 o 
  -4   5   9      313.06      304.23     20.40 o 
  -3   5   9      134.81      127.80     15.02 o 
  -2   5   9        9.64        4.10      8.48 o 
  -1   5   9      100.98      103.79     13.68 o 
   0   5   9      159.39      160.57     11.31 o 
   1   5   9      273.47      277.90     19.31 o 
   2   5   9      262.59      281.23     18.64 o 
   3   5   9        1.38        0.97     10.18 o 
   4   5   9       49.06       59.25     12.08 o 
   5   5   9       23.96       23.41     11.42 o 
  -7   6   9       37.69       43.68     14.41 o 
  -6   6   9      316.74      359.02     23.05 o 
  -5   6   9        0.30      -15.40     10.27 o 
  -4   6   9       88.45       94.41     13.12 o 
  -3   6   9       44.13       27.86     11.05 o 
  -2   6   9       86.49       85.76     13.66 o 
  -1   6   9        1.17        4.50     10.75 o 
   0   6   9      101.44       97.25     10.08 o 
   1   6   9      243.64      255.74     20.28 o 
   2   6   9       20.87       32.33     10.00 o 
   3   6   9       10.80       19.17      9.76 o 
  -6   7   9      142.57      163.96     18.11 o 
  -5   7   9        0.40        6.12     11.16 o 
  -4   7   9       72.56       81.48     14.12 o 
  -3   7   9       52.52       40.15     12.66 o 
  -2   7   9      116.24      113.38     14.63 o 
  -1   7   9      233.81      292.39     20.00 o 
   0   7   9        2.34        7.16      7.61 o 
   1   7   9       32.83       40.36     13.85 o 
   2   7   9       53.54       38.79     12.69 o 
  -4   8   9       30.59       35.69     13.89 o 
  -3   8   9       47.59       21.42     13.72 o 
  -2   8   9      161.07      141.59     17.43 o 
  -1   8   9        9.72        6.51     10.62 o 
   0  -9  10       59.95       80.98      9.75 o 
   1  -9  10       14.92       11.86     13.17 o 
   2  -9  10        3.16       -5.36     11.19 o 
   3  -9  10       12.18        0.00     10.55 o 
   4  -9  10       56.48       64.56     13.62 o 
   5  -9  10       32.49       60.65     11.67 o 
  -2  -8  10        0.51       -4.21     10.74 o 
  -1  -8  10       10.25        7.11      9.99 o 
   0  -8  10      177.94      198.95     25.91 o 
   1  -8  10       60.41       77.37     11.66 o 
   2  -8  10        0.22       -7.90      8.94 o 
   3  -8  10       11.61       16.94      9.08 o 
   4  -8  10        7.72        6.11      9.96 o 
   5  -8  10       13.48        5.25     10.87 o 
   6  -8  10        6.22        0.00     11.69 o 
  -4  -7  10       61.59       60.36     12.76 o 
  -3  -7  10       51.37       55.01     13.43 o 
  -2  -7  10        6.51       25.24      9.31 o 
  -1  -7  10       58.39       61.71     13.16 o 
   0  -7  10       32.25       30.77     14.54 o 
   1  -7  10      188.36      232.14     17.14 o 
   2  -7  10       35.16       25.66     10.68 o 
   3  -7  10        6.94       13.00      8.90 o 
   4  -7  10        0.36      -12.38      9.57 o 
   5  -7  10       14.75        0.99     11.14 o 
   6  -7  10        2.55       12.45      9.50 o 
   7  -7  10        2.06       -1.10     10.35 o 
  -5  -6  10        3.73        7.48     10.52 o 
  -4  -6  10       11.17       19.01     10.73 o 
  -3  -6  10      203.53      196.59     17.11 o 
  -2  -6  10       35.75       22.48     11.05 o 
  -1  -6  10       26.26       36.38     10.17 o 
   0  -6  10      155.11      163.63     10.45 o 
   1  -6  10       40.63       26.44      8.14 o 
   2  -6  10       18.31        2.57     11.39 o 
   3  -6  10       19.29       27.02      9.59 o 
   4  -6  10      231.26      216.23     18.47 o 
   5  -6  10      135.18      146.70     15.28 o 
   6  -6  10       33.13       37.68     10.68 o 
   7  -6  10        1.75       -2.11     10.87 o 
  -6  -5  10       29.23       16.14     11.94 o 
  -5  -5  10        8.53        1.00     10.99 o 
  -4  -5  10       95.20      105.65     15.68 o 
  -3  -5  10       86.48       74.91     11.86 o 
  -2  -5  10      415.78      425.69     21.74 o 
  -1  -5  10        5.80        9.71      7.68 o 
   0  -5  10       35.82       21.25      7.25 o 
   1  -5  10        1.67        7.21      8.21 o 
   2  -5  10       10.59       22.62      6.46 o 
   3  -5  10        0.95        3.31      8.75 o 
   4  -5  10        6.42       -0.85      8.36 o 
   5  -5  10       93.14       79.44     12.64 o 
   6  -5  10       77.12       91.99     12.20 o 
   7  -5  10        8.16       10.25      9.62 o 
   8  -5  10        0.05        3.31     10.30 o 
  -7  -4  10       27.23       23.12     13.07 o 
  -6  -4  10       99.99      125.05     15.25 o 
  -5  -4  10        3.32       -2.83     11.88 o 
  -4  -4  10       49.55       45.78     13.40 o 
  -3  -4  10      466.68      500.92     23.18 o 
  -2  -4  10      148.64      148.72     12.76 o 
  -1  -4  10       55.76       61.85      9.26 o 
   0  -4  10       35.39       32.38      6.78 o 
   1  -4  10      156.01      130.35     14.04 o 
   2  -4  10      277.31      258.27     17.63 o 
   3  -4  10       50.48       46.89      9.51 o 
   4  -4  10        3.33        3.32      9.24 o 
   5  -4  10        0.40       -0.87      8.28 o 
   6  -4  10       53.63       51.52     11.73 o 
   7  -4  10       30.64       32.23     10.85 o 
   8  -4  10       11.10       13.08     13.08 o 
  -7  -3  10       38.57       50.39     14.32 o 
  -6  -3  10       76.25       84.23     13.52 o 
  -5  -3  10      242.47      253.35     18.41 o 
  -4  -3  10        0.04        1.68      9.90 o 
  -3  -3  10      101.34       82.18     12.14 o 
  -2  -3  10       68.40       73.13     11.99 o 
  -1  -3  10       26.56       24.08      9.20 o 
   0  -3  10        0.34       -3.27      5.29 o 
   1  -3  10       19.47       14.69      8.69 o 
   2  -3  10      299.22      236.94     15.98 o 
   3  -3  10       81.13       87.58     10.87 o 
   4  -3  10        1.06       17.90      7.36 o 
   5  -3  10        0.45        8.65      8.38 o 
   6  -3  10       55.71       52.86     12.13 o 
   7  -3  10       99.01      100.20     14.24 o 
   8  -3  10       53.93       55.45     15.87 o 
  -8  -2  10        0.23       15.40      9.84 o 
  -7  -2  10       44.53       45.47     11.74 o 
  -6  -2  10      311.65      350.87     21.41 o 
  -5  -2  10       85.27       76.88     12.48 o 
  -4  -2  10       96.71       80.74     11.47 o 
  -3  -2  10        0.41        1.52      7.77 o 
  -2  -2  10       29.70       13.13      9.79 o 
  -1  -2  10      216.53      220.79     15.34 o 
   0  -2  10       11.16       16.13      5.33 o 
   1  -2  10       45.10       34.56      9.33 o 
   2  -2  10       51.44       41.30      9.09 o 
   3  -2  10       80.06       90.60     11.07 o 
   4  -2  10       13.31       12.96      8.33 o 
   5  -2  10       63.30       74.35     12.04 o 
   6  -2  10      161.97      185.35     15.83 o 
   7  -2  10       45.98       46.38     12.76 o 
   8  -2  10       20.46       30.71     12.21 o 
  -8  -1  10       24.26        1.07     12.62 o 
  -7  -1  10       16.80       21.62     10.67 o 
  -6  -1  10      205.26      214.25     19.17 o 
  -5  -1  10      192.95      171.12     15.42 o 
  -4  -1  10      108.45      116.78     12.92 o 
  -3  -1  10        2.35       -5.23      8.55 o 
  -2  -1  10       76.93       59.58     10.67 o 
  -1  -1  10      341.31      328.65     17.29 o 
   0  -1  10      101.65      104.82     12.67 o 
   1  -1  10        0.96      -10.05      8.00 o 
   2  -1  10       30.08       23.66      9.47 o 
   3  -1  10       27.58       27.06      8.22 o 
   4  -1  10      305.92      339.75     18.85 o 
   5  -1  10       55.78       70.15     13.64 o 
   6  -1  10       18.85       18.92     11.19 o 
   7  -1  10      123.35      135.63     15.51 o 
   8  -1  10       34.67       29.08     13.24 o 
  -8   0  10       25.11        9.45     12.74 o 
  -7   0  10       66.68       65.77     13.68 o 
  -6   0  10       64.67       59.93     12.99 o 
  -5   0  10       35.18       26.64     10.06 o 
  -4   0  10      116.17      133.13     13.61 o 
  -3   0  10        0.04        3.72      7.25 o 
  -2   0  10      114.86      106.38     11.90 o 
  -1   0  10      180.15      176.40     12.66 o 
   0   0  10      126.06      108.45     20.64 o 
   1   0  10        3.77      -10.95      9.37 o 
   2   0  10      102.39       97.37     13.40 o 
   3   0  10      498.89      581.37     23.75 o 
   4   0  10       81.81       65.57     11.83 o 
   5   0  10       61.12       71.22     11.08 o 
   6   0  10        0.32       -9.74     10.48 o 
   7   0  10       63.47       38.08     14.19 o 
  -8   1  10      153.76      156.74     18.28 o 
  -7   1  10        4.65       -9.63     11.88 o 
  -6   1  10       15.62       15.19      9.50 o 
  -5   1  10       65.46       53.49     12.05 o 
  -4   1  10      144.06      161.09     14.73 o 
  -3   1  10      228.78      240.22     16.03 o 
  -2   1  10        0.12       -5.85      7.95 o 
  -1   1  10       44.59       60.63      9.36 o 
   0   1  10        5.04       17.92      5.95 o 
   1   1  10      441.27      494.14     22.00 o 
   2   1  10        0.56       -3.13      8.20 o 
   3   1  10       25.24       32.07      9.12 o 
   4   1  10      208.04      217.11     17.73 o 
   5   1  10       79.43       69.46     12.87 o 
   6   1  10        1.57       -6.08      9.93 o 
   7   1  10        1.10      -17.30     11.53 o 
  -8   2  10       35.57       23.08     13.52 o 
  -7   2  10       38.03       34.98     11.66 o 
  -6   2  10       24.78       36.22     10.32 o 
  -5   2  10       48.02       31.48      9.81 o 
  -4   2  10       77.81       65.44     11.80 o 
  -3   2  10      144.41      144.57     13.19 o 
  -2   2  10        3.00       25.76      8.23 o 
  -1   2  10       44.80       36.80     11.07 o 
   0   2  10      600.35      609.86     29.63 o 
   1   2  10       52.31       39.56     11.19 o 
   2   2  10       10.13       22.20      7.67 o 
   3   2  10       19.40        6.92     10.46 o 
   4   2  10      243.55      272.84     19.85 o 
   5   2  10       84.96       66.17     13.06 o 
   6   2  10        6.57       28.76     10.60 o 
  -8   3  10       32.47       28.78     11.82 o 
  -7   3  10       45.50       31.75     12.93 o 
  -6   3  10       29.49       18.59     12.33 o 
  -5   3  10       17.98        7.90     10.20 o 
  -4   3  10       17.34        1.68     10.13 o 
  -3   3  10       13.33       25.14      9.14 o 
  -2   3  10      106.93       93.15     13.59 o 
  -1   3  10       41.85       55.49     10.03 o 
   0   3  10       56.56       53.23      7.39 o 
   1   3  10      137.16      146.30     14.85 o 
   2   3  10       51.63       38.48     10.57 o 
   3   3  10        9.27       34.97      9.39 o 
   4   3  10       42.55       27.40      9.49 o 
   5   3  10       89.37      102.75     14.38 o 
  -8   4  10       24.24       -4.38     13.22 o 
  -7   4  10       65.93       54.29     13.70 o 
  -6   4  10       57.32       64.67     13.82 o 
  -5   4  10        8.90        3.67      9.44 o 
  -4   4  10       38.48       24.69     10.94 o 
  -3   4  10      612.00      607.20     26.47 o 
  -2   4  10       59.31       71.06     11.54 o 
  -1   4  10       21.16       17.77      9.83 o 
   0   4  10       60.09       63.39      8.96 o 
   1   4  10      329.81      391.93     21.14 o 
   2   4  10      225.70      215.14     18.00 o 
   3   4  10        0.73        8.88      9.21 o 
   4   4  10       29.37       31.45     11.76 o 
   5   4  10       15.23       -1.12     10.57 o 
  -7   5  10       18.04       13.88     12.59 o 
  -6   5  10        8.26       21.26     11.50 o 
  -5   5  10       12.30        4.84     11.08 o 
  -4   5  10        3.38       20.60      8.79 o 
  -3   5  10      138.00      120.06     15.37 o 
  -2   5  10       43.47       47.19     11.90 o 
  -1   5  10        3.04       15.48      8.59 o 
   0   5  10        4.27       -1.04      7.48 o 
   1   5  10      130.08      135.45     15.32 o 
   2   5  10      231.92      251.78     19.95 o 
   3   5  10       15.55        5.33     11.62 o 
  -6   6  10      186.34      214.52     19.01 o 
  -5   6  10       69.31       58.79     13.48 o 
  -4   6  10       20.78       24.05     10.12 o 
  -3   6  10       47.92       65.05     11.58 o 
  -2   6  10       68.09       68.66     13.08 o 
  -1   6  10      101.54      118.54     15.68 o 
   0   6  10        0.45        1.50      8.01 o 
   1   6  10       59.45       73.00     13.35 o 
   2   6  10       28.07       24.22     11.96 o 
  -4   7  10       12.70       -6.48     12.68 o 
  -3   7  10       14.51        2.13     12.34 o 
  -2   7  10       86.36       80.95     13.22 o 
  -1   7  10      134.61      162.40     17.31 o 
   0   7  10        7.77       12.42      7.57 o 
  -1  -8  11        0.25      -12.01     10.06 o 
   0  -8  11       91.40      120.02     15.74 o 
   1  -8  11       96.09      141.59     16.20 o 
   2  -8  11       18.37       18.17     11.95 o 
   3  -8  11        5.00       14.02     10.29 o 
   4  -8  11        9.50        4.40     10.31 o 
  -3  -7  11       80.18       98.66     14.95 o 
  -2  -7  11       21.12       38.82     11.82 o 
  -1  -7  11        0.00       15.21     11.51 o 
   0  -7  11        4.09       -9.80      8.41 o 
   1  -7  11       68.28       67.95     14.55 o 
   2  -7  11       75.54       49.98     14.76 o 
   3  -7  11        7.07       13.15     10.27 o 
   4  -7  11       15.73       19.68     11.95 o 
   5  -7  11        1.29       18.23      7.35 o 
   6  -7  11       21.98        6.73     12.28 o 
  -4  -6  11        8.55        0.00     10.57 o 
  -3  -6  11      104.60      102.39     15.60 o 
  -2  -6  11      181.50      215.71     17.27 o 
  -1  -6  11       12.21       10.42      8.93 o 
   0  -6  11       31.30       31.85      8.45 o 
   1  -6  11       30.24       35.63     10.36 o 
   2  -6  11      104.80       97.00     14.25 o 
   3  -6  11       29.37       18.18     10.26 o 
   4  -6  11        1.23        0.00     10.51 o 
   5  -6  11       92.22      100.51     14.72 o 
   6  -6  11       39.64       33.39     12.42 o 
  -5  -5  11        4.17      -12.95     12.10 o 
  -4  -5  11        0.60      -13.19     11.07 o 
  -3  -5  11       62.04       69.30     11.30 o 
  -2  -5  11      116.59       88.51     14.28 o 
  -1  -5  11      120.78      153.57     15.72 o 
   0  -5  11        1.71       -3.53      6.46 o 
   1  -5  11       64.70       83.48     12.99 o 
   2  -5  11        0.75        4.48      8.44 o 
   3  -5  11       34.11       24.69     10.14 o 
   4  -5  11        6.25        0.00      8.97 o 
   5  -5  11        2.82        0.00      6.85 o 
   6  -5  11       37.64       14.63     11.82 o 
   7  -5  11       19.44       11.12     12.08 o 
  -6  -4  11       36.07       20.83     14.50 o 
  -5  -4  11      136.72      142.39     17.23 o 
  -4  -4  11        0.13        0.00      9.13 o 
  -3  -4  11       66.06       64.83     13.39 o 
  -2  -4  11      102.38       95.42     13.24 o 
  -1  -4  11      169.67      170.81     15.22 o 
   0  -4  11       16.56       27.21      7.13 o 
   1  -4  11        0.42       -4.25      8.37 o 
   2  -4  11      316.95      370.12     19.42 o 
   3  -4  11       49.68       52.15     11.21 o 
   4  -4  11        9.38        6.43      8.77 o 
   5  -4  11        0.02       -6.76      9.11 o 
   6  -4  11       32.22       39.98     10.51 o 
   7  -4  11       34.75       39.45     12.01 o 
  -6  -3  11       69.97       57.74     13.41 o 
  -5  -3  11       68.64       56.85     12.86 o 
  -4  -3  11       87.48      123.57     13.61 o 
  -3  -3  11       16.24       21.87      9.14 o 
  -2  -3  11      150.67      165.71     15.54 o 
  -1  -3  11        0.76        8.18      8.65 o 
   0  -3  11       42.18       39.45      7.62 o 
   1  -3  11        0.15        0.82      8.13 o 
   2  -3  11       38.94       28.53      8.89 o 
   3  -3  11       96.03       75.35     12.47 o 
   4  -3  11       34.42       44.31     10.19 o 
   5  -3  11        1.43      -11.46      9.92 o 
   6  -3  11        1.80        6.11     10.57 o 
   7  -3  11       46.33       40.39     12.59 o 
  -7  -2  11        7.26        3.28     10.19 o 
  -6  -2  11       80.19       73.08     15.72 o 
  -5  -2  11      183.07      181.28     16.41 o 
  -4  -2  11      135.19       99.19     14.43 o 
  -3  -2  11        0.98        5.09      9.07 o 
  -2  -2  11       13.43       12.27      9.50 o 
  -1  -2  11      386.48      410.71     20.52 o 
   0  -2  11       87.10       77.32      8.07 o 
   1  -2  11        6.65        4.88      9.75 o 
   2  -2  11        7.10        3.32      8.79 o 
   3  -2  11       52.64       54.19     11.05 o 
   4  -2  11       64.23       60.46     11.94 o 
   5  -2  11        5.33       27.72      9.61 o 
   6  -2  11       33.45       19.42     13.28 o 
   7  -2  11       24.51       24.18     11.32 o 
  -7  -1  11       30.26       20.26     12.02 o 
  -6  -1  11       49.18       37.69     12.70 o 
  -5  -1  11      160.23      171.87     15.58 o 
  -4  -1  11        5.61        9.64      9.32 o 
  -3  -1  11        8.47        5.02      9.39 o 
  -2  -1  11       10.92       -0.81     10.05 o 
  -1  -1  11      102.92       80.78     11.80 o 
   0  -1  11      232.45      235.36     11.88 o 
   1  -1  11       16.88        4.06      8.64 o 
   2  -1  11        5.90       20.83      9.17 o 
   3  -1  11        0.44       -2.60      9.85 o 
   4  -1  11       78.28       73.01     11.69 o 
   5  -1  11       51.75       50.42     11.56 o 
   6  -1  11        4.43       -1.04     11.33 o 
   7  -1  11       62.99       71.62     16.14 o 
  -7   0  11       50.87       35.77     11.71 o 
  -6   0  11        0.14       -2.94      9.45 o 
  -5   0  11       22.43       15.65     10.29 o 
  -4   0  11      146.51      151.80     14.49 o 
  -3   0  11      101.69       74.34     12.58 o 
  -2   0  11        2.21       -9.72      8.18 o 
  -1   0  11       29.90       30.29      9.01 o 
   0   0  11       73.66       82.56      8.28 o 
   1   0  11       50.31       60.24     11.99 o 
   2   0  11        0.47       -2.55      8.70 o 
   3   0  11      102.45      114.37     13.65 o 
   4   0  11       57.62       71.06     13.48 o 
   5   0  11       89.70       95.58     15.42 o 
   6   0  11       17.94       40.56     10.56 o 
  -7   1  11       16.54       23.09      9.85 o 
  -6   1  11       29.33       34.35     11.98 o 
  -5   1  11       13.94      -13.87     11.44 o 
  -4   1  11      124.04      142.54     15.24 o 
  -3   1  11      239.44      217.71     16.31 o 
  -2   1  11        0.52       -5.77      7.51 o 
  -1   1  11        7.49      -13.04      9.43 o 
   0   1  11        0.52        1.24      6.11 o 
   1   1  11       22.80        8.50     10.34 o 
   2   1  11       54.99       70.23     12.23 o 
   3   1  11        2.96       -2.75      8.56 o 
   4   1  11      161.72      193.10     17.00 o 
   5   1  11      119.72      154.01     15.78 o 
   6   1  11       21.39       17.73     12.04 o 
  -7   2  11       24.33       18.01     12.67 o 
  -6   2  11       20.27       13.92     10.71 o 
  -5   2  11        0.36        0.00     10.04 o 
  -4   2  11       97.67       98.94     12.72 o 
  -3   2  11      148.44      132.21     14.50 o 
  -2   2  11       27.68       11.07     10.25 o 
  -1   2  11       14.56       24.50      8.24 o 
   0   2  11       97.55      106.00      9.88 o 
   1   2  11      103.93       71.93     12.96 o 
   2   2  11       56.68       63.39     12.23 o 
   3   2  11        2.69      -16.05     10.70 o 
   4   2  11       23.51       40.65     10.75 o 
   5   2  11       70.95       79.06     13.57 o 
  -7   3  11       55.65       37.83     13.45 o 
  -6   3  11       77.88       82.58     13.56 o 
  -5   3  11        6.73       16.47      9.74 o 
  -4   3  11       13.86        7.44      9.49 o 
  -3   3  11       13.46       10.85     10.62 o 
  -2   3  11        0.62       -7.12      9.16 o 
  -1   3  11       63.50       79.86     11.90 o 
   0   3  11       22.02       13.54     11.91 o 
   1   3  11      203.87      197.95     17.67 o 
   2   3  11      191.81      202.21     18.09 o 
   3   3  11       23.17       28.48     11.05 o 
   4   3  11        0.33       -7.52     10.14 o 
  -6   4  11       95.51       98.23     14.98 o 
  -5   4  11       30.58       56.52     12.19 o 
  -4   4  11       27.28       40.92     10.41 o 
  -3   4  11       34.90       33.31     11.62 o 
  -2   4  11       71.46       32.92     11.01 o 
  -1   4  11        6.35       -1.88      9.69 o 
   0   4  11        0.84       -4.91      7.84 o 
   1   4  11       69.54       69.91     13.77 o 
   2   4  11      148.74      207.28     18.19 o 
   3   4  11       12.80        5.42     10.90 o 
  -5   5  11        0.23        9.55     12.05 o 
  -4   5  11       24.12       21.63     11.42 o 
  -3   5  11       41.67       15.15     10.93 o 
  -2   5  11       67.59       61.15     13.48 o 
  -1   5  11       68.60       54.36     12.33 o 
   0   5  11       14.39       27.63     12.13 o 
   1   5  11       22.64       15.00     13.47 o 
   2   5  11       30.74       15.56     11.65 o 
  -4   6  11        0.07      -15.34     12.50 o 
  -3   6  11        9.31       20.53     10.64 o 
  -2   6  11       58.12       64.56     13.44 o 
  -1   6  11      128.75      138.72     16.65 o 
   0   6  11       10.97        4.95      8.67 o 
  -1  -7  12       20.18       12.11     11.39 o 
   0  -7  12        1.55        6.18     12.46 o 
   1  -7  12        2.42        0.00     10.67 o 
   2  -7  12       68.17       61.04     16.31 o 
   3  -7  12       20.68       30.87     11.03 o 
  -2  -6  12      192.16      245.75     19.99 o 
  -1  -6  12       49.16       78.75     13.59 o 
   0  -6  12        3.29        3.65      6.91 o 
   1  -6  12       10.78       16.47     10.30 o 
   2  -6  12       52.85       67.19     11.27 o 
   3  -6  12       62.43       69.30     14.55 o 
   4  -6  12       25.01       38.81     11.81 o 
   5  -6  12       10.17       13.42     10.60 o 
  -4  -5  12        5.50        5.52     12.03 o 
  -3  -5  12        8.59       33.63     11.02 o 
  -2  -5  12       19.08       11.12      9.86 o 
  -1  -5  12      113.01      120.00     14.52 o 
   0  -5  12       31.25       30.91      7.51 o 
   1  -5  12        4.65       15.71     10.39 o 
   2  -5  12       27.64       29.68     11.62 o 
   3  -5  12       15.37       17.15     10.72 o 
   4  -5  12       32.53       33.30     12.05 o 
   5  -5  12        2.78       19.52      9.93 o 
  -4  -4  12       38.31       27.36     11.90 o 
  -3  -4  12        0.10      -12.04     10.13 o 
  -2  -4  12       49.55       75.42     12.53 o 
  -1  -4  12       64.47       33.91     11.30 o 
   0  -4  12      144.10      168.57     11.94 o 
   1  -4  12       11.37        4.73      9.51 o 
   2  -4  12       34.48       19.15     11.09 o 
   3  -4  12       71.01       63.74     13.55 o 
   4  -4  12       36.27       47.73     10.20 o 
   5  -4  12        5.00        4.25     10.30 o 
   6  -4  12        1.53        3.37     12.12 o 
  -5  -3  12       35.92       37.46     12.25 o 
  -4  -3  12       90.22       61.84     14.09 o 
  -3  -3  12        9.04        2.91     10.20 o 
  -2  -3  12       29.36       51.37     11.25 o 
  -1  -3  12      107.47      144.20     14.72 o 
   0  -3  12       19.78       14.49      7.58 o 
   1  -3  12       35.00       33.23     11.53 o 
   2  -3  12        0.49        0.00     10.00 o 
   3  -3  12       76.94      112.80     12.38 o 
   4  -3  12       34.21       47.11     10.07 o 
   5  -3  12        9.92        2.10     10.43 o 
   6  -3  12        0.44        6.68      9.06 o 
  -5  -2  12       47.70       50.97     13.76 o 
  -4  -2  12       54.44       15.78     12.00 o 
  -3  -2  12      136.96      137.91     15.41 o 
  -2  -2  12        1.52        3.65      8.27 o 
  -1  -2  12       61.60       34.90     14.12 o 
   0  -2  12      184.36      212.44     12.09 o 
   1  -2  12       43.27       21.89     12.03 o 
   2  -2  12        0.89       22.30      7.55 o 
   3  -2  12       10.22       34.54     10.51 o 
   4  -2  12       77.13       77.14     13.85 o 
   5  -2  12       27.65       27.44     11.65 o 
   6  -2  12        0.04        5.61      9.84 o 
  -6  -1  12        0.16       11.92     10.23 o 
  -5  -1  12       46.03       31.68     12.80 o 
  -4  -1  12      141.97      149.66     15.91 o 
  -3  -1  12        7.48       -2.80     10.34 o 
  -2  -1  12       21.15       22.61     10.44 o 
  -1  -1  12       18.54        8.00     10.55 o 
   0  -1  12      123.04      162.18     10.67 o 
   1  -1  12       67.17       98.64     11.41 o 
   2  -1  12       14.43       18.68     10.82 o 
   3  -1  12        6.33       15.48      7.37 o 
   4  -1  12        2.22       12.15      9.28 o 
   5  -1  12       31.18       33.17     10.54 o 
  -6   0  12       49.12       82.74     15.08 o 
  -5   0  12       13.78        4.06     10.74 o 
  -4   0  12       77.42       69.71     13.42 o 
  -3   0  12      217.40      260.39     18.78 o 
  -2   0  12       21.91        2.72     11.45 o 
  -1   0  12        1.84       -8.96      9.14 o 
   0   0  12       24.53       19.06      7.68 o 
   1   0  12      141.92      140.99     14.25 o 
   2   0  12       21.29       32.34     10.06 o 
   3   0  12        0.51       -6.91      8.67 o 
   4   0  12        6.16        9.33      9.67 o 
   5   0  12       25.94       23.02     11.23 o 
  -6   1  12        0.25       -3.23     10.71 o 
  -5   1  12        5.95        5.10     11.42 o 
  -4   1  12       41.47       35.16     11.48 o 
  -3   1  12      137.40      152.13     15.15 o 
  -2   1  12       66.20       60.05     11.73 o 
  -1   1  12        3.03        8.24      8.53 o 
   0   1  12       17.19       14.57      7.74 o 
   1   1  12       11.42        7.62      8.52 o 
   2   1  12       29.47       30.40     10.52 o 
   4   1  12       21.94       20.36     13.69 o 
  -6   2  12       60.64       81.81     12.10 o 
  -5   2  12        7.75        6.23      9.85 o 
  -4   2  12       13.77        6.98      9.83 o 
  -3   2  12       51.88       14.52     11.74 o 
  -2   2  12      105.13      116.10     14.80 o 
  -1   2  12       18.46        9.45     10.28 o 
   0   2  12        0.20       -4.76     10.05 o 
   1   2  12       28.48       43.60     10.40 o 
   2   2  12        5.14        3.06      9.86 o 
   3   2  12       52.30       63.90     13.31 o 
   4   2  12        0.36      -17.91     13.80 o 
  -5   3  12       40.56       68.33     12.45 o 
  -4   3  12        8.32       34.00     10.25 o 
  -3   3  12       38.24       51.23     12.18 o 
  -2   3  12       11.81       13.87      9.19 o 
  -1   3  12       29.20       32.63      9.84 o 
   0   3  12        0.07        5.05      6.38 o 
   1   3  12       34.26       39.57     12.06 o 
   2   3  12      134.34      182.92     19.07 o 
   3   3  12       62.01       71.77     15.21 o 
  -4   4  12        6.71       18.27      8.66 o 
  -3   4  12        6.25        4.21      9.53 o 
  -2   4  12       24.09        9.38     11.27 o 
  -1   4  12        3.21        6.25      8.84 o 
   0   4  12       16.54       25.61      7.94 o 
   1   4  12        8.94       13.23     11.78 o 
  -1  -5  13       26.70        7.57     12.18 o 
   0  -5  13       39.12       46.46     14.62 o 
   1  -5  13        2.98       -2.17      9.44 o 
   2  -5  13       16.72       31.64     12.19 o 
   3  -5  13       12.10       15.55     12.57 o 
  -3  -4  13        6.16        9.91     10.62 o 
  -2  -4  13        1.87       18.11     10.05 o 
  -1  -4  13        7.33       -6.24      9.88 o 
   0  -4  13       90.20       97.32     14.64 o 
   1  -4  13       42.45       47.23     12.20 o 
   2  -4  13        0.11       10.60      9.94 o 
   3  -4  13       43.74       63.96     14.75 o 
   4  -4  13       59.26       94.03     15.27 o 
  -3  -3  13       35.23       33.10     13.12 o 
  -2  -3  13        0.20       -4.14     10.24 o 
  -1  -3  13       42.30       60.83     12.42 o 
   0  -3  13       52.07       60.95      9.03 o 
   1  -3  13       75.72      105.88     14.05 o 
   2  -3  13       18.65       19.80     11.47 o 
   3  -3  13       10.37      -18.97     12.64 o 
   4  -3  13       54.28       96.37     14.74 o 
  -4  -2  13       32.84       39.12     12.19 o 
  -3  -2  13       68.95       66.92     12.97 o 
  -2  -2  13       36.46       48.76     12.93 o 
  -1  -2  13        2.54      -17.32     11.54 o 
   0  -2  13       92.29      108.40     10.83 o 
   1  -2  13       93.74      112.04     16.24 o 
   2  -2  13       49.54       61.14     13.15 o 
   3  -2  13        6.30       25.58     10.45 o 
   4  -2  13        2.48       18.84      9.34 o 
  -4  -1  13       41.55       12.87     13.14 o 
  -3  -1  13       63.04       53.83     12.33 o 
  -2  -1  13       40.32       45.38     12.48 o 
  -1  -1  13        8.31       14.90      9.89 o 
   0  -1  13       35.28       33.04      8.67 o 
   1  -1  13      138.20      228.82     18.10 o 
   2  -1  13        7.65       -9.38     10.05 o 
   3  -1  13        1.80       -6.45     11.49 o 
   4  -1  13        2.31        8.96     10.39 o 
  -4   0  13       18.83      -12.85     13.12 o 
  -3   0  13       67.15       73.60     13.40 o 
  -2   0  13       59.02       44.59     12.74 o 
  -1   0  13       37.66       38.08     12.60 o 
   0   0  13        2.17        3.33      7.35 o 
   1   0  13       27.48        5.17     12.13 o 
   2   0  13       32.95       15.91     11.17 o 
   3   0  13        5.95        1.10      9.75 o 
  -4   1  13        3.76        0.00     10.92 o 
  -3   1  13       70.55       94.50     15.21 o 
  -2   1  13      138.65      177.26     16.68 o 
  -1   1  13       21.51       17.37      9.96 o 
   0   1  13        0.00       -7.52      7.20 o 
   1   1  13       18.48       23.38     10.94 o 
   2   1  13       17.03       17.45      9.50 o 
  -3   2  13       27.03       17.20     14.58 o 
  -2   2  13       64.57       60.34     14.32 o 
  -1   2  13       96.91      121.22     15.53 o 
   0   2  13        1.60        8.87      7.50 o 
   1   2  13        6.62        7.71     10.85 o 
  -2   3  13       26.41       10.99     12.53 o 
  -1   3  13       38.27       20.85     12.36 o 
   0  -2  14        9.26        8.23      7.75 o 
                                                 
